# Supplementary material for: Causal effects of gut microbiota on the risk of osteomyelitis: a Mendelian randomization study
Source: Front Microbiol. 2024 May 28;15:1342172. doi: 10.3389/fmicb.2024.1342172 (PMC11166080; doi:10.3389/fmicb.2024.1342172)
Supplement: Supplementary file 2 [file Table_2.XLSX]

## Sheet: Description
Table S1	196 taxa enrolled in this study
Table S2	Instrument variables information for the 196 bacterial taxa
Table S3	MR estimates from gut microbiota on osteomyelitis risk

## Sheet: Table S1
phylum	class	order	family	genus
phylum.Actinobacteria.id.400	class.Actinobacteria.id.419	order.Actinomycetales.id.420	family.Acidaminococcaceae.id.2166	genus..Clostridiuminnocuumgroup.id.14397
phylum.Bacteroidetes.id.905	class.Alphaproteobacteria.id.2379	order.Bacillales.id.1674	family.Actinomycetaceae.id.421	genus..Eubacteriumbrachygroup.id.11296
phylum.Cyanobacteria.id.1500	class.Bacilli.id.1673	order.Bacteroidales.id.913	family.Alcaligenaceae.id.2875	genus..Eubacteriumcoprostanoligenesgroup.id.11375
phylum.Euryarchaeota.id.55	class.Bacteroidia.id.912	order.Bifidobacteriales.id.432	family.Bacteroidaceae.id.917	genus..Eubacteriumeligensgroup.id.14372
phylum.Firmicutes.id.1672	class.Betaproteobacteria.id.2867	order.Burkholderiales.id.2874	family.BacteroidalesS24.7group.id.11173	genus..Eubacteriumfissicatenagroup.id.14373
phylum.Lentisphaerae.id.2238	class.Clostridia.id.1859	order.Clostridiales.id.1863	family.Bifidobacteriaceae.id.433	genus..Eubacteriumhalliigroup.id.11338
phylum.Proteobacteria.id.2375	class.Coriobacteriia.id.809	order.Coriobacteriales.id.810	family.Christensenellaceae.id.1866	genus..Eubacteriumnodatumgroup.id.11297
phylum.Tenericutes.id.3919	class.Deltaproteobacteria.id.3087	order.Desulfovibrionales.id.3156	family.Clostridiaceae1.id.1869	genus..Eubacteriumoxidoreducensgroup.id.11339
phylum.Verrucomicrobia.id.3982	class.Erysipelotrichia.id.2147	order.Enterobacteriales.id.3468	family.ClostridialesvadinBB60group.id.11286	genus..Eubacteriumrectalegroup.id.14374
	class.Gammaproteobacteria.id.3303	order.Erysipelotrichales.id.2148	family.Coriobacteriaceae.id.811	genus..Eubacteriumruminantiumgroup.id.11340
	class.Lentisphaeria.id.2250	order.Gastranaerophilales.id.1591	family.Defluviitaleaceae.id.1924	genus..Eubacteriumventriosumgroup.id.11341
	class.Melainabacteria.id.1589	order.Lactobacillales.id.1800	family.Desulfovibrionaceae.id.3169	genus..Eubacteriumxylanophilumgroup.id.14375
	class.Methanobacteria.id.119	order.Methanobacteriales.id.120	family.Enterobacteriaceae.id.3469	genus..Ruminococcusgauvreauiigroup.id.11342
	class.Mollicutes.id.3920	order.MollicutesRF9.id.11579	family.Erysipelotrichaceae.id.2149	genus..Ruminococcusgnavusgroup.id.14376
	class.Negativicutes.id.2164	order.NB1n.id.3953	family.FamilyXI.id.1936	genus..Ruminococcustorquesgroup.id.14377
	class.Verrucomicrobiae.id.4029	order.Pasteurellales.id.3688	family.FamilyXIII.id.1957	genus.Actinomyces.id.423
		order.Rhodospirillales.id.2667	family.Lachnospiraceae.id.1987	genus.Adlercreutzia.id.812
		order.Selenomonadales.id.2165	family.Lactobacillaceae.id.1836	genus.Akkermansia.id.4037
		order.Verrucomicrobiales.id.4030	family.Methanobacteriaceae.id.121	genus.Alistipes.id.968
		order.Victivallales.id.2254	family.Oxalobacteraceae.id.2966	genus.Allisonella.id.2174
			family.Pasteurellaceae.id.3689	genus.Alloprevotella.id.961
			family.Peptococcaceae.id.2024	genus.Anaerofilum.id.2053
			family.Peptostreptococcaceae.id.2042	genus.Anaerostipes.id.1991
			family.Porphyromonadaceae.id.943	genus.Anaerotruncus.id.2054
			family.Prevotellaceae.id.960	genus.Bacteroides.id.918
			family.Rhodospirillaceae.id.2717	genus.Barnesiella.id.944
			family.Rikenellaceae.id.967	genus.Bifidobacterium.id.436
			family.Ruminococcaceae.id.2050	genus.Bilophila.id.3170
			family.Streptococcaceae.id.1850	genus.Blautia.id.1992
			family.Veillonellaceae.id.2172	genus.Butyricicoccus.id.2055
			family.Verrucomicrobiaceae.id.4036	genus.Butyricimonas.id.945
			family.Victivallaceae.id.2255	genus.Butyrivibrio.id.1993
				genus.CandidatusSoleaferrea.id.11350
				genus.Catenibacterium.id.2153
				genus.ChristensenellaceaeR.7group.id.11283
				genus.Clostridiumsensustricto1.id.1873
				genus.Collinsella.id.815
				genus.Coprobacter.id.949
				genus.Coprococcus1.id.11301
				genus.Coprococcus2.id.11302
				genus.Coprococcus3.id.11303
				genus.DefluviitaleaceaeUCG011.id.11287
				genus.Desulfovibrio.id.3173
				genus.Dialister.id.2183
				genus.Dorea.id.1997
				genus.Eggerthella.id.819
				genus.Eisenbergiella.id.11304
				genus.Enterorhabdus.id.820
				genus.Erysipelatoclostridium.id.11381
				genus.ErysipelotrichaceaeUCG003.id.11384
				genus.Escherichia.Shigella.id.3504
				genus.Faecalibacterium.id.2057
				genus.FamilyXIIIAD3011group.id.11293
				genus.FamilyXIIIUCG001.id.11294
				genus.Flavonifractor.id.2059
				genus.Fusicatenibacter.id.11305
				genus.Gordonibacter.id.821
				genus.Haemophilus.id.3698
				genus.Holdemanella.id.11393
				genus.Holdemania.id.2157
				genus.Howardella.id.2000
				genus.Hungatella.id.11306
				genus.Intestinibacter.id.11345
				genus.Intestinimonas.id.2062
				genus.Lachnoclostridium.id.11308
				genus.Lachnospira.id.2004
				genus.LachnospiraceaeFCS020group.id.11314
				genus.LachnospiraceaeNC2004group.id.11316
				genus.LachnospiraceaeND3007group.id.11317
				genus.LachnospiraceaeNK4A136group.id.11319
				genus.LachnospiraceaeUCG001.id.11321
				genus.LachnospiraceaeUCG004.id.11324
				genus.LachnospiraceaeUCG008.id.11328
				genus.LachnospiraceaeUCG010.id.11330
				genus.Lactobacillus.id.1837
				genus.Lactococcus.id.1851
				genus.Marvinbryantia.id.2005
				genus.Methanobrevibacter.id.123
				genus.Odoribacter.id.952
				genus.Olsenella.id.822
				genus.Oscillibacter.id.2063
				genus.Oscillospira.id.2064
				genus.Oxalobacter.id.2978
				genus.Parabacteroides.id.954
				genus.Paraprevotella.id.962
				genus.Parasutterella.id.2892
				genus.Peptococcus.id.2037
				genus.Phascolarctobacterium.id.2168
				genus.Prevotella7.id.11182
				genus.Prevotella9.id.11183
				genus.RikenellaceaeRC9gutgroup.id.11191
				genus.Romboutsia.id.11347
				genus.Roseburia.id.2012
				genus.Ruminiclostridium5.id.11355
				genus.Ruminiclostridium6.id.11356
				genus.Ruminiclostridium9.id.11357
				genus.RuminococcaceaeNK4A214group.id.11358
				genus.RuminococcaceaeUCG002.id.11360
				genus.RuminococcaceaeUCG003.id.11361
				genus.RuminococcaceaeUCG004.id.11362
				genus.RuminococcaceaeUCG005.id.11363
				genus.RuminococcaceaeUCG009.id.11366
				genus.RuminococcaceaeUCG010.id.11367
				genus.RuminococcaceaeUCG011.id.11368
				genus.RuminococcaceaeUCG013.id.11370
				genus.RuminococcaceaeUCG014.id.11371
				genus.Ruminococcus1.id.11373
				genus.Ruminococcus2.id.11374
				genus.Sellimonas.id.14369
				genus.Senegalimassilia.id.11160
				genus.Slackia.id.825
				genus.Streptococcus.id.1853
				genus.Subdoligranulum.id.2070
				genus.Sutterella.id.2896
				genus.Terrisporobacter.id.11348
				genus.Turicibacter.id.2162
				genus.Tyzzerella3.id.11335
				genus.Veillonella.id.2198
				genus.Victivallis.id.2256

## Sheet: Table S2
Exposure	Outcome		SNP	effect_allele.exposure	other_allele.exposure	effect_allele.outcome	other_allele.outcome	beta.exposure	beta.outcome	eaf.outcome	se.outcome	samplesize.outcome	pval.outcome	se.exposure	pval.exposure	F
phylum.Actinobacteria.id.400	Osteomyelitis	1	rs10841473	G	C	G	C	-0.0596572	0.00184405	0.263791	0.0240286	486484	0.938827	0.0117537	4.47e-07	25.7619
phylum.Actinobacteria.id.400	Osteomyelitis	2	rs11766971	T	C	T	C	0.0476376	0.0124136	0.4722	0.0210966	486484	0.556251	0.010646	9.4e-06	20.0227
phylum.Actinobacteria.id.400	Osteomyelitis	3	rs12528285	C	T	C	T	0.0809469	-0.0458769	0.100731	0.0351213	486484	0.191471	0.0180784	5.69e-06	20.0484
phylum.Actinobacteria.id.400	Osteomyelitis	4	rs13192624	T	C	T	C	-0.0522862	-0.00529971	0.282717	0.0234727	486484	0.821371	0.0117742	9.33e-06	19.7201
phylum.Actinobacteria.id.400	Osteomyelitis	5	rs1397793	G	A	G	A	-0.0521387	-0.0330611	0.338929	0.0231889	486484	0.153946	0.0111587	3.74e-06	21.8318
phylum.Actinobacteria.id.400	Osteomyelitis	6	rs34284163	A	T	A	T	-0.0603312	0.00567995	0.18131	0.027576	486484	0.836811	0.0136851	8.82e-06	19.435
phylum.Actinobacteria.id.400	Osteomyelitis	7	rs4429415	C	T	C	T	0.0581908	0.0265145	0.331091	0.022452	486484	0.237627	0.0111343	2.05e-07	27.3136
phylum.Actinobacteria.id.400	Osteomyelitis	8	rs55888705	A	G	A	G	0.0534221	0.0189296	0.366357	0.0219656	486484	0.388806	0.0109975	1.31e-06	23.5967
phylum.Actinobacteria.id.400	Osteomyelitis	9	rs62448869	T	A	T	A	-0.0524531	0.0227898	0.426738	0.0213873	486484	0.286615	0.0108226	1.14e-06	23.4899
phylum.Actinobacteria.id.400	Osteomyelitis	10	rs6496870	T	C	T	C	0.0510777	0.00696128	0.328931	0.0225465	486484	0.757511	0.0113809	4.62e-06	20.1424
phylum.Actinobacteria.id.400	Osteomyelitis	11	rs6743026	T	C	T	C	0.0589446	0.0268145	0.188425	0.0271523	486484	0.323368	0.0134622	9.88e-06	19.1714
phylum.Actinobacteria.id.400	Osteomyelitis	12	rs74037001	G	A	G	A	-0.0819391	-0.0659169	0.138343	0.0307151	486484	0.0318669	0.0165334	6.71e-07	24.5618
phylum.Actinobacteria.id.400	Osteomyelitis	13	rs75211493	G	A	G	A	0.0840786	0.018603	0.106383	0.034487	486484	0.589597	0.0184739	9.27e-06	20.7136
phylum.Actinobacteria.id.400	Osteomyelitis	14	rs7570971	A	C	A	C	0.086653	0.00147771	0.283862	0.0241039	486484	0.951116	0.0113623	1.41e-14	58.1615
phylum.Actinobacteria.id.400	Osteomyelitis	15	rs80124826	T	C	T	C	-0.124191	0.0240184	0.0546306	0.0464123	486484	0.604807	0.0278566	8.75e-06	19.8759
phylum.Actinobacteria.id.400	Osteomyelitis	16	rs8047955	A	G	A	G	0.0521115	0.0139058	0.35356	0.022096	486484	0.52913	0.0111192	2.66e-06	21.9644
phylum.Actinobacteria.id.400	Osteomyelitis	17	rs857444	C	T	C	T	0.0507315	-0.0181632	0.359002	0.0222005	486484	0.413276	0.0109885	3.8e-06	21.3148
phylum.Bacteroidetes.id.905	Osteomyelitis	1	rs111845179	T	C	T	C	0.104177	0.0354172	0.0563416	0.0459589	486484	0.440927	0.0213837	6.47e-07	23.7343
phylum.Bacteroidetes.id.905	Osteomyelitis	2	rs13291169	C	G	C	G	0.0700929	-0.0321705	0.155547	0.0293964	486484	0.273793	0.0148756	2.61e-06	22.2023
phylum.Bacteroidetes.id.905	Osteomyelitis	3	rs17343978	A	C	A	C	-0.0556041	-0.0293577	0.252549	0.0243325	486484	0.227616	0.0120272	7.22e-06	21.3739
phylum.Bacteroidetes.id.905	Osteomyelitis	4	rs2032750	T	C	T	C	-0.0510857	-0.0233697	0.468526	0.021229	486484	0.270967	0.0106804	1.71e-06	22.8782
phylum.Bacteroidetes.id.905	Osteomyelitis	5	rs62531359	T	G	T	G	0.0657788	0.0661531	0.13794	0.0306966	486484	0.0311573	0.0149886	8.42e-06	19.2597
phylum.Bacteroidetes.id.905	Osteomyelitis	6	rs62575403	C	T	C	T	0.145424	0.0251635	0.0488554	0.0487044	486484	0.605394	0.0311079	2.96e-06	21.854
phylum.Bacteroidetes.id.905	Osteomyelitis	7	rs6586324	T	C	T	C	0.0477792	-0.0124086	0.498557	0.0211935	486484	0.558218	0.0105437	7.37e-06	20.5349
phylum.Bacteroidetes.id.905	Osteomyelitis	8	rs72706335	T	C	T	C	-0.223193	0.0219863	0.0504538	0.0483587	486484	0.649361	0.0493382	7.13e-06	20.4642
phylum.Bacteroidetes.id.905	Osteomyelitis	9	rs73512608	G	A	G	A	-0.123117	0.000218385	0.0488473	0.049619	486484	0.996488	0.0236743	2.54e-07	27.0447
phylum.Bacteroidetes.id.905	Osteomyelitis	10	rs73846128	A	G	A	G	-0.0664262	-0.0223566	0.174733	0.0279331	486484	0.423501	0.0133481	4.78e-07	24.7649
phylum.Bacteroidetes.id.905	Osteomyelitis	11	rs73975615	G	A	G	A	-0.207163	-0.0478855	0.00848082	0.116454	486484	0.680929	0.0442629	1.2e-06	21.905
phylum.Bacteroidetes.id.905	Osteomyelitis	12	rs7546249	T	A	T	A	-0.0569173	0.000147112	0.273493	0.0237285	486484	0.995053	0.0118382	1.42e-06	23.1161
phylum.Bacteroidetes.id.905	Osteomyelitis	13	rs7999780	G	A	G	A	0.0543635	-0.012372	0.20692	0.0263059	486484	0.638131	0.0124067	9.47e-06	19.2001
phylum.Bacteroidetes.id.905	Osteomyelitis	14	rs929878	C	T	C	T	-0.0540001	-0.0160577	0.263645	0.0239873	486484	0.503225	0.0121526	6.51e-06	19.7447
phylum.Cyanobacteria.id.1500	Osteomyelitis	1	rs12555298	G	A	G	A	0.0974327	0.0351972	0.183953	0.0273839	486484	0.198679	0.0219351	8.09e-06	19.7301
phylum.Cyanobacteria.id.1500	Osteomyelitis	2	rs2314810	C	G	C	G	-0.218257	0.0163238	0.052328	0.0485366	486484	0.736631	0.0464571	4.25e-06	22.0714
phylum.Cyanobacteria.id.1500	Osteomyelitis	3	rs2553290	A	T	A	T	0.0962131	0.020159	0.211097	0.0258525	486484	0.435527	0.0202617	3.61e-06	22.5485
phylum.Cyanobacteria.id.1500	Osteomyelitis	4	rs2585223	T	C	T	C	0.111364	-0.00315271	0.143476	0.0301563	486484	0.916737	0.0247743	8.86e-06	20.2064
phylum.Cyanobacteria.id.1500	Osteomyelitis	5	rs584122	C	T	C	T	-0.151774	0.146662	0.068555	0.0417308	486484	0.000440626	0.0326827	4.23e-06	21.5654
phylum.Cyanobacteria.id.1500	Osteomyelitis	6	rs61972390	T	C	T	C	0.107346	0.026688	0.159844	0.0288712	486484	0.355287	0.0242469	9.11e-06	19.6001
phylum.Cyanobacteria.id.1500	Osteomyelitis	7	rs7148504	G	T	G	T	0.0800404	-0.0209083	0.328036	0.0224875	486484	0.352488	0.0176621	6.62e-06	20.5369
phylum.Cyanobacteria.id.1500	Osteomyelitis	8	rs76531781	T	C	T	C	-0.231868	0.128868	0.0512093	0.047824	486484	0.00704693	0.0493393	2.87e-06	22.0849
phylum.Cyanobacteria.id.1500	Osteomyelitis	9	rs789068	G	A	G	A	-0.111385	0.00921479	0.178277	0.0276496	486484	0.738929	0.0212922	1.57e-07	27.3661
phylum.Cyanobacteria.id.1500	Osteomyelitis	10	rs9864379	T	C	T	C	-0.138933	-0.0382769	0.107842	0.0342476	486484	0.263716	0.0268045	2.03e-07	26.8657
phylum.Euryarchaeota.id.55	Osteomyelitis	1	rs10202904	T	G	T	G	-0.115986	0.0261601	0.415847	0.0214704	486484	0.223063	0.0230271	6.19e-07	25.3706
phylum.Euryarchaeota.id.55	Osteomyelitis	2	rs11022995	G	A	G	A	-0.10373	-0.0290563	0.467426	0.0211782	486484	0.170066	0.0228889	7.73e-06	20.538
phylum.Euryarchaeota.id.55	Osteomyelitis	3	rs34928225	T	C	T	C	0.19977	0.0774086	0.0800385	0.0387474	486484	0.0457415	0.0425421	4.33e-06	22.0506
phylum.Euryarchaeota.id.55	Osteomyelitis	4	rs45498998	G	A	G	A	-0.131882	0.00155086	0.195667	0.0267865	486484	0.95383	0.029229	5.32e-06	20.3585
phylum.Euryarchaeota.id.55	Osteomyelitis	5	rs56131665	G	A	G	A	0.176759	0.0640721	0.098657	0.0356462	486484	0.0722653	0.0385787	5.3e-06	20.9927
phylum.Euryarchaeota.id.55	Osteomyelitis	6	rs6064552	T	C	T	C	-0.123612	-0.0646924	0.226772	0.0253002	486484	0.0105582	0.0275749	9.34e-06	20.0952
phylum.Euryarchaeota.id.55	Osteomyelitis	7	rs6508769	T	C	T	C	0.150529	-0.0324774	0.159125	0.0295227	486484	0.271295	0.0337091	8.12e-06	19.9409
phylum.Euryarchaeota.id.55	Osteomyelitis	8	rs7015093	G	A	G	A	-0.118111	0.0363001	0.219651	0.025609	486484	0.156344	0.0264389	7.2e-06	19.9569
phylum.Euryarchaeota.id.55	Osteomyelitis	9	rs73031978	C	G	C	G	-0.197523	0.0596931	0.0969609	0.0358131	486484	0.0955542	0.0414497	2.74e-06	22.7086
phylum.Euryarchaeota.id.55	Osteomyelitis	10	rs76029318	T	C	T	C	0.214866	0.0567538	0.0728977	0.0406719	486484	0.162894	0.0438442	1.05e-06	24.0167
phylum.Euryarchaeota.id.55	Osteomyelitis	11	rs7635189	G	A	G	A	0.119983	-0.00411833	0.318465	0.0232804	486484	0.859586	0.0259356	4.64e-06	21.4017
phylum.Euryarchaeota.id.55	Osteomyelitis	12	rs77658038	A	C	A	C	-0.160157	0.0249026	0.110119	0.0339702	486484	0.463514	0.0340856	4.75e-06	22.0774
phylum.Euryarchaeota.id.55	Osteomyelitis	13	rs894996	C	A	C	A	0.203577	-0.0326824	0.0767896	0.0396546	486484	0.409839	0.0440033	5.12e-06	21.4035
phylum.Firmicutes.id.1672	Osteomyelitis	1	rs112334273	G	A	G	A	0.0627459	0.0228295	0.218485	0.0258077	486484	0.376373	0.0127415	9.26e-07	24.2509
phylum.Firmicutes.id.1672	Osteomyelitis	2	rs12554342	G	C	G	C	-0.0525703	-0.0156203	0.301942	0.0230875	486484	0.498679	0.0116908	6.81e-06	20.2206
phylum.Firmicutes.id.1672	Osteomyelitis	3	rs13421739	C	G	C	G	0.0943944	0.023866	0.0652409	0.0430041	486484	0.578915	0.0179641	1.95e-06	27.6108
phylum.Firmicutes.id.1672	Osteomyelitis	4	rs2009919	T	C	T	C	0.0536457	-0.00137873	0.454389	0.0222371	486484	0.950562	0.0106294	4.95e-07	25.4712
phylum.Firmicutes.id.1672	Osteomyelitis	5	rs2273429	A	G	A	G	-0.0702112	0.0530359	0.118806	0.0326527	486484	0.104324	0.0153063	9.26e-06	21.0413
phylum.Firmicutes.id.1672	Osteomyelitis	6	rs2332027	G	A	G	A	-0.0482656	-0.00292632	0.480868	0.0211538	486484	0.889975	0.0104823	4.05e-06	21.2013
phylum.Firmicutes.id.1672	Osteomyelitis	7	rs2547978	A	G	A	G	0.0465802	0.034876	0.507862	0.021232	486484	0.100463	0.0105075	8.57e-06	19.652
phylum.Firmicutes.id.1672	Osteomyelitis	8	rs36111799	C	T	C	T	-0.0480708	0.0405464	0.451475	0.0214499	486484	0.0587192	0.0105429	5.17e-06	20.7892
phylum.Firmicutes.id.1672	Osteomyelitis	9	rs3792064	G	A	G	A	0.0897349	0.03232	0.0852909	0.0377956	486484	0.39248	0.0182532	6.75e-07	24.1682
phylum.Firmicutes.id.1672	Osteomyelitis	10	rs3852931	C	T	C	T	-0.0482086	0.0125552	0.470587	0.0217349	486484	0.5635	0.0105	4.53e-06	21.0801
phylum.Firmicutes.id.1672	Osteomyelitis	11	rs4750583	A	G	A	G	0.0616007	-0.0158709	0.202176	0.0267357	486484	0.552767	0.0137936	5.79e-06	19.9442
phylum.Firmicutes.id.1672	Osteomyelitis	12	rs56199908	T	C	T	C	-0.186194	-0.000584478	0.059716	0.046101	486484	0.989885	0.041051	8.67e-06	20.5724
phylum.Firmicutes.id.1672	Osteomyelitis	13	rs6814436	T	C	T	C	0.0680205	-0.0296178	0.138936	0.0305973	486484	0.33305	0.0150844	6.8e-06	20.3341
phylum.Firmicutes.id.1672	Osteomyelitis	14	rs6815608	T	C	T	C	0.0935765	-0.0850943	0.056607	0.0464554	486484	0.06699	0.0210869	7.24e-06	19.6929
phylum.Firmicutes.id.1672	Osteomyelitis	15	rs7247191	T	C	T	C	-0.0713033	-0.0162879	0.115563	0.0331697	486484	0.623393	0.0157424	4.73e-06	20.5153
phylum.Firmicutes.id.1672	Osteomyelitis	16	rs72738886	T	C	T	C	0.0864609	-0.0365887	0.101304	0.0360354	486484	0.309937	0.0190398	7.68e-06	20.6213
phylum.Firmicutes.id.1672	Osteomyelitis	17	rs72771021	C	T	C	T	-0.141357	-0.0713275	0.0459096	0.0514181	486484	0.165378	0.0308303	5.12e-06	21.0221
phylum.Firmicutes.id.1672	Osteomyelitis	18	rs7573799	C	G	C	G	-0.0698446	-0.0198482	0.135049	0.0310478	486484	0.522643	0.0153935	8.05e-06	20.587
phylum.Firmicutes.id.1672	Osteomyelitis	19	rs7975768	C	G	C	G	0.0512732	0.00125921	0.353469	0.0221133	486484	0.95459	0.0109226	2.82e-06	22.0357
phylum.Firmicutes.id.1672	Osteomyelitis	20	rs8085381	G	A	G	A	0.0647291	0.00514388	0.154623	0.0292888	486484	0.860588	0.0146219	8.67e-06	19.597
phylum.Lentisphaerae.id.2238	Osteomyelitis	1	rs1002941	G	A	G	A	0.107661	0.0213955	0.273788	0.0237082	486484	0.366818	0.0233382	4.31e-06	21.2804
phylum.Lentisphaerae.id.2238	Osteomyelitis	2	rs11770843	C	T	C	T	0.111896	0.00133445	0.291326	0.023699	486484	0.955096	0.0234776	1.14e-06	22.7153
phylum.Lentisphaerae.id.2238	Osteomyelitis	3	rs17114848	G	A	G	A	0.148972	-0.0281769	0.122668	0.0327645	486484	0.389797	0.0324162	6.77e-06	21.1196
phylum.Lentisphaerae.id.2238	Osteomyelitis	4	rs2031282	A	G	A	G	0.120412	0.00447069	0.170547	0.0298679	486484	0.881015	0.0270263	5.86e-06	19.8503
phylum.Lentisphaerae.id.2238	Osteomyelitis	5	rs2731834	C	G	C	G	0.109935	0.00344593	0.265702	0.024027	486484	0.885959	0.0236848	3.8e-06	21.5441
phylum.Lentisphaerae.id.2238	Osteomyelitis	6	rs2825714	A	G	A	G	-0.138226	-0.0607736	0.146659	0.0298026	486484	0.0414295	0.0289096	1.5e-06	22.8611
phylum.Lentisphaerae.id.2238	Osteomyelitis	7	rs60995569	T	G	T	G	-0.16062	-0.0168703	0.0831621	0.0384356	486484	0.660716	0.0336806	9.19e-06	22.7426
phylum.Lentisphaerae.id.2238	Osteomyelitis	8	rs62570196	C	T	C	T	-0.217203	0.0566083	0.0801803	0.0393943	486484	0.150727	0.0439621	9.64e-07	24.4104
phylum.Lentisphaerae.id.2238	Osteomyelitis	9	rs72640280	A	G	A	G	0.220185	-0.0557687	0.0581127	0.0454336	486484	0.219644	0.0485947	5.19e-06	20.5305
phylum.Lentisphaerae.id.2238	Osteomyelitis	10	rs73113483	T	A	T	A	-0.131681	0.00506292	0.129149	0.0316212	486484	0.872793	0.0288503	8.79e-06	20.8327
phylum.Lentisphaerae.id.2238	Osteomyelitis	11	rs77599476	A	G	A	G	0.229981	0.0332306	0.054624	0.0465381	486484	0.475195	0.0479918	1.9e-06	22.9642
phylum.Proteobacteria.id.2375	Osteomyelitis	1	rs10750258	A	C	A	C	-0.0491248	0.00786983	0.397269	0.0216153	486484	0.715794	0.010824	8.72e-06	20.5979
phylum.Proteobacteria.id.2375	Osteomyelitis	2	rs11126162	T	C	T	C	-0.0770689	-0.0179075	0.0716694	0.0414767	486484	0.665923	0.0187079	9.26e-06	16.9711
phylum.Proteobacteria.id.2375	Osteomyelitis	3	rs11715072	G	A	G	A	-0.0519289	-0.0195131	0.275633	0.0236425	486484	0.409178	0.0115246	6.9e-06	20.3031
phylum.Proteobacteria.id.2375	Osteomyelitis	4	rs12150865	C	T	C	T	0.0511615	-0.0435383	0.449268	0.0207843	486484	0.0361918	0.0106407	1.54e-06	23.1177
phylum.Proteobacteria.id.2375	Osteomyelitis	5	rs12467198	C	T	C	T	0.0498267	-0.0177412	0.340502	0.0223497	486484	0.427311	0.011138	6.31e-06	20.013
phylum.Proteobacteria.id.2375	Osteomyelitis	6	rs2347697	G	T	G	T	0.0502281	-0.00489064	0.35156	0.0221516	486484	0.825263	0.0108968	4.27e-06	21.247
phylum.Proteobacteria.id.2375	Osteomyelitis	7	rs2532663	G	A	G	A	-0.125578	-0.0741573	0.063793	0.0446115	486484	0.0964539	0.0258034	7.47e-07	23.6851
phylum.Proteobacteria.id.2375	Osteomyelitis	8	rs312757	C	G	C	G	-0.0517269	-0.000620134	0.321068	0.0227154	486484	0.97822	0.0112854	4.84e-06	21.0088
phylum.Proteobacteria.id.2375	Osteomyelitis	9	rs3890996	T	G	T	G	-0.0474614	-0.0135803	0.537416	0.0212072	486484	0.521937	0.0105645	6.95e-06	20.183
phylum.Proteobacteria.id.2375	Osteomyelitis	10	rs4340090	C	T	C	T	-0.0668162	0.0174348	0.135819	0.0308473	486484	0.571939	0.0153387	9.99e-06	18.9751
phylum.Proteobacteria.id.2375	Osteomyelitis	11	rs6707783	C	T	C	T	0.0849593	0.0331069	0.0962629	0.0360304	486484	0.358169	0.0187782	8.09e-06	20.4698
phylum.Proteobacteria.id.2375	Osteomyelitis	12	rs72771021	C	T	C	T	0.141726	-0.0713275	0.0459096	0.0514181	486484	0.165378	0.0309242	7.18e-06	21.004
phylum.Proteobacteria.id.2375	Osteomyelitis	13	rs74757828	A	T	A	T	0.0951285	-0.0102322	0.0670759	0.0423932	486484	0.809273	0.0216921	9.25e-06	19.2317
phylum.Proteobacteria.id.2375	Osteomyelitis	14	rs922773	C	T	C	T	-0.0803778	-0.00718748	0.142439	0.0303855	486484	0.813011	0.0157851	3.68e-07	25.9285
phylum.Tenericutes.id.3919	Osteomyelitis	1	rs10108398	G	A	G	A	0.0769142	0.0244756	0.278001	0.023802	486484	0.303809	0.0153953	1.09e-06	24.9596
phylum.Tenericutes.id.3919	Osteomyelitis	2	rs11890098	A	G	A	G	0.074438	0.00478161	0.239596	0.0246973	486484	0.846482	0.0153389	9.57e-07	23.5507
phylum.Tenericutes.id.3919	Osteomyelitis	3	rs12566890	T	G	T	G	-0.101147	-0.0727052	0.0804969	0.0398539	486484	0.0681083	0.0230978	3.65e-06	19.1763
phylum.Tenericutes.id.3919	Osteomyelitis	4	rs17214486	C	A	C	A	0.06099	-0.00198569	0.387634	0.0217861	486484	0.927377	0.0135623	6.61e-06	20.2233
phylum.Tenericutes.id.3919	Osteomyelitis	5	rs2464826	A	C	A	C	0.0944239	-0.0321549	0.116673	0.0329831	486484	0.329615	0.0211806	8.4e-06	19.8741
phylum.Tenericutes.id.3919	Osteomyelitis	6	rs28537087	G	A	G	A	0.0820873	0.0109438	0.128507	0.0319459	486484	0.731919	0.0188312	8.07e-06	19.0019
phylum.Tenericutes.id.3919	Osteomyelitis	7	rs3768491	A	G	A	G	-0.0681052	0.0082039	0.282692	0.0234622	486484	0.726591	0.0149061	4.23e-06	20.8753
phylum.Tenericutes.id.3919	Osteomyelitis	8	rs4885016	T	C	T	C	-0.0819606	-0.0088454	0.151351	0.0296474	486484	0.765433	0.0181628	7.27e-06	20.3632
phylum.Tenericutes.id.3919	Osteomyelitis	9	rs6043847	T	C	T	C	-0.114937	-0.0430971	0.0612961	0.0441904	486484	0.329432	0.0248606	4.55e-06	21.3746
phylum.Tenericutes.id.3919	Osteomyelitis	10	rs72901605	T	C	T	C	-0.0841852	-0.0233526	0.192007	0.0268632	486484	0.384676	0.0178119	3.26e-06	22.3383
phylum.Tenericutes.id.3919	Osteomyelitis	11	rs74603314	T	C	T	C	0.221639	-0.0859507	0.050492	0.0505244	486484	0.0889119	0.0462918	1.56e-06	22.9238
phylum.Tenericutes.id.3919	Osteomyelitis	12	rs78169027	A	G	A	G	-0.108283	-0.0130884	0.0983577	0.0365356	486484	0.720167	0.0237289	5.88e-06	20.824
phylum.Verrucomicrobia.id.3982	Osteomyelitis	1	rs11252894	A	C	A	C	0.0784055	0.0117698	0.191117	0.0268551	486484	0.661191	0.0162769	1.11e-06	23.2032
phylum.Verrucomicrobia.id.3982	Osteomyelitis	2	rs117107102	A	G	A	G	0.204283	0.0139642	0.0417405	0.0531756	486484	0.792855	0.0427565	2.68e-06	22.8275
phylum.Verrucomicrobia.id.3982	Osteomyelitis	3	rs11729256	T	C	T	C	0.0696984	-0.0168904	0.258728	0.0241681	486484	0.484634	0.0146953	2.23e-06	22.495
phylum.Verrucomicrobia.id.3982	Osteomyelitis	4	rs12512971	A	C	A	C	0.171057	-0.087989	0.0403838	0.0540724	486484	0.103685	0.0398053	9.81e-06	18.4671
phylum.Verrucomicrobia.id.3982	Osteomyelitis	5	rs12908520	G	A	G	A	0.0594916	-0.0077127	0.432844	0.0213704	486484	0.71817	0.012823	3.4e-06	21.5244
phylum.Verrucomicrobia.id.3982	Osteomyelitis	6	rs2602429	C	T	C	T	0.0764148	-0.0308606	0.220141	0.0257833	486484	0.231337	0.0153487	8.71e-07	24.7864
phylum.Verrucomicrobia.id.3982	Osteomyelitis	7	rs3995795	C	T	C	T	0.0610914	-0.0112334	0.323957	0.0229845	486484	0.625027	0.0138592	9.72e-06	19.4305
phylum.Verrucomicrobia.id.3982	Osteomyelitis	8	rs45598138	C	A	C	A	-0.143901	-0.0106902	0.0516593	0.047633	486484	0.822424	0.03054	2.19e-06	22.202
phylum.Verrucomicrobia.id.3982	Osteomyelitis	9	rs61779207	G	A	G	A	-0.0755253	-0.0132323	0.182181	0.0274594	486484	0.629886	0.0164385	5.28e-06	21.1087
phylum.Verrucomicrobia.id.3982	Osteomyelitis	10	rs74542928	T	C	T	C	0.115994	0.00617819	0.0988736	0.0353971	486484	0.861442	0.0231324	4.08e-07	25.1439
phylum.Verrucomicrobia.id.3982	Osteomyelitis	11	rs76430504	T	C	T	C	-0.11753	0.0837706	0.0636462	0.0437943	486484	0.0557712	0.025458	3.5e-06	21.3132
phylum.Verrucomicrobia.id.3982	Osteomyelitis	12	rs9349825	A	G	A	G	-0.0660243	0.00660696	0.266361	0.0240783	486484	0.783781	0.0143911	6.27e-06	21.0483
class.Actinobacteria.id.419	Osteomyelitis	1	rs10841473	G	C	G	C	-0.0583765	0.00184405	0.263791	0.0240286	486484	0.938827	0.0123353	2.59e-06	22.3962
class.Actinobacteria.id.419	Osteomyelitis	2	rs11655079	T	C	T	C	-0.0560674	0.019768	0.28854	0.023443	486484	0.399097	0.0124286	5.93e-06	20.3507
class.Actinobacteria.id.419	Osteomyelitis	3	rs11745923	G	T	G	T	0.0563759	0.0148898	0.403528	0.0215771	486484	0.490145	0.0115529	1.58e-06	23.8124
class.Actinobacteria.id.419	Osteomyelitis	4	rs12049045	A	G	A	G	0.0510452	0.0228617	0.371597	0.0219093	486484	0.29673	0.0114325	8.63e-06	19.9356
class.Actinobacteria.id.419	Osteomyelitis	5	rs12899991	A	T	A	T	0.0719923	-0.00643343	0.158102	0.0301794	486484	0.831192	0.0154661	4.03e-06	21.6676
class.Actinobacteria.id.419	Osteomyelitis	6	rs134366	G	A	G	A	0.111877	-0.0183209	0.053333	0.0468972	486484	0.696048	0.023501	1.5e-06	22.6624
class.Actinobacteria.id.419	Osteomyelitis	7	rs1376754	G	A	G	A	0.0509242	0.0129543	0.42503	0.0214197	486484	0.545323	0.0112503	6.71e-06	20.489
class.Actinobacteria.id.419	Osteomyelitis	8	rs1515761	T	C	T	C	0.0762317	0.011797	0.141605	0.0303929	486484	0.697905	0.0169884	4.96e-06	20.1357
class.Actinobacteria.id.419	Osteomyelitis	9	rs182549	C	T	C	T	0.111489	-0.010043	0.261262	0.0251283	486484	0.689403	0.012066	3.79e-20	85.3772
class.Actinobacteria.id.419	Osteomyelitis	10	rs4945008	A	G	A	G	0.0540741	0.0429074	0.221477	0.025584	486484	0.0935212	0.0121393	5.39e-06	19.8421
class.Actinobacteria.id.419	Osteomyelitis	11	rs6660520	A	G	A	G	0.0711483	-0.00997313	0.1953	0.0267339	486484	0.709109	0.0134495	1.11e-07	27.9843
class.Actinobacteria.id.419	Osteomyelitis	12	rs72767435	T	C	T	C	-0.126352	0.0798567	0.0520993	0.049415	486484	0.106085	0.0273626	2.57e-06	21.3231
class.Actinobacteria.id.419	Osteomyelitis	13	rs7322849	T	C	T	C	0.0944467	0.0523002	0.0800348	0.0457527	486484	0.252994	0.0192976	6.21e-07	23.9534
class.Actinobacteria.id.419	Osteomyelitis	14	rs7700479	T	A	T	A	-0.0769653	-0.00601276	0.096847	0.0357186	486484	0.866318	0.0173933	8.62e-06	19.5807
class.Actinobacteria.id.419	Osteomyelitis	15	rs80083040	T	G	T	G	0.155784	-0.0723191	0.0551599	0.0462842	486484	0.11817	0.0348017	8.62e-06	20.0376
class.Actinobacteria.id.419	Osteomyelitis	16	rs8047955	A	G	A	G	0.0575816	0.0139058	0.35356	0.022096	486484	0.52913	0.0116762	8.34e-07	24.3199
class.Actinobacteria.id.419	Osteomyelitis	17	rs857444	C	T	C	T	0.0509553	-0.0181632	0.359002	0.0222005	486484	0.413276	0.011539	8.92e-06	19.5002
class.Actinobacteria.id.419	Osteomyelitis	18	rs961091	G	A	G	A	0.0501255	-0.0268415	0.408684	0.0215943	486484	0.21387	0.011255	8.68e-06	19.8348
class.Alphaproteobacteria.id.2379	Osteomyelitis	1	rs10803434	A	T	A	T	-0.0692742	0.016098	0.428772	0.0213575	486484	0.451006	0.0148866	3.55e-06	21.6546
class.Alphaproteobacteria.id.2379	Osteomyelitis	2	rs12977163	G	C	G	C	0.0690234	0.0124167	0.377193	0.0218089	486484	0.569124	0.0153829	7.14e-06	20.1333
class.Alphaproteobacteria.id.2379	Osteomyelitis	3	rs140912403	C	T	C	T	-0.160677	0.0186832	0.0609436	0.0445477	486484	0.674926	0.0317708	6.2e-07	25.5772
class.Alphaproteobacteria.id.2379	Osteomyelitis	4	rs17061716	G	C	G	C	0.0927341	-0.0161026	0.141709	0.0302334	486484	0.594304	0.0207569	9.33e-06	19.9597
class.Alphaproteobacteria.id.2379	Osteomyelitis	5	rs34569731	A	G	A	G	0.0705145	0.0195362	0.331958	0.0243443	486484	0.422266	0.0157564	7.38e-06	20.0283
class.Alphaproteobacteria.id.2379	Osteomyelitis	6	rs55876211	C	T	C	T	-0.080811	0.0151448	0.18063	0.0275083	486484	0.58194	0.0184159	7.54e-06	19.2554
class.Alphaproteobacteria.id.2379	Osteomyelitis	7	rs62285697	C	T	C	T	0.0805256	0.0294914	0.218224	0.0255541	486484	0.248469	0.0180912	9.76e-06	19.8123
class.Alphaproteobacteria.id.2379	Osteomyelitis	8	rs76784716	A	G	A	G	0.133271	-0.0570729	0.0674279	0.0421274	486484	0.175491	0.0267738	5.09e-07	24.7773
class.Alphaproteobacteria.id.2379	Osteomyelitis	9	rs7960664	G	A	G	A	0.0969489	-0.0185355	0.147542	0.0298317	486484	0.534379	0.0215149	8.84e-06	20.3053
class.Alphaproteobacteria.id.2379	Osteomyelitis	10	rs9813022	A	G	A	G	-0.0751277	-0.019801	0.296025	0.0231348	486484	0.392055	0.0153867	1.05e-06	23.8403
class.Bacilli.id.1673	Osteomyelitis	1	rs11110282	A	G	A	G	-0.101189	-0.030168	0.0630974	0.0431433	486484	0.484394	0.0217379	4.85e-06	21.6688
class.Bacilli.id.1673	Osteomyelitis	2	rs111552159	C	G	C	G	0.128032	0.0424117	0.0546453	0.0468576	486484	0.365403	0.0286921	9.13e-06	19.9118
class.Bacilli.id.1673	Osteomyelitis	3	rs11730038	G	A	G	A	-0.0630747	-0.0432126	0.236812	0.0249515	486484	0.0832971	0.0128717	1.96e-06	24.0124
class.Bacilli.id.1673	Osteomyelitis	4	rs12797734	T	C	T	C	0.0572158	0.0214798	0.24631	0.0245081	486484	0.380792	0.0126793	7.21e-06	20.363
class.Bacilli.id.1673	Osteomyelitis	5	rs13068444	A	G	A	G	0.0601035	0.0128918	0.181457	0.0278807	486484	0.643802	0.0136407	9.53e-06	19.4144
class.Bacilli.id.1673	Osteomyelitis	6	rs1595463	C	A	C	A	0.0476864	0.0319529	0.46762	0.0213556	486484	0.134593	0.0108547	7.97e-06	19.2998
class.Bacilli.id.1673	Osteomyelitis	7	rs1962325	C	G	C	G	0.0554219	0.00247589	0.310025	0.0229396	486484	0.914051	0.0114789	1.38e-06	23.3109
class.Bacilli.id.1673	Osteomyelitis	8	rs28564647	T	G	T	G	-0.0613034	-0.0342978	0.200451	0.0266434	486484	0.197994	0.0137579	7.81e-06	19.8548
class.Bacilli.id.1673	Osteomyelitis	9	rs2952251	A	G	A	G	-0.0598868	-0.00142658	0.265116	0.0239386	486484	0.95248	0.0123903	1.08e-06	23.3615
class.Bacilli.id.1673	Osteomyelitis	10	rs34989881	A	G	A	G	0.111056	0.0197242	0.079021	0.0413844	486484	0.633639	0.0246039	6.55e-06	20.374
class.Bacilli.id.1673	Osteomyelitis	11	rs35344081	G	A	G	A	0.0619529	0.0549601	0.235639	0.0248685	486484	0.0271032	0.0127066	1.01e-06	23.7718
class.Bacilli.id.1673	Osteomyelitis	12	rs4028634	T	C	T	C	0.0520614	0.0424569	0.381158	0.0217995	486484	0.0514612	0.0109842	2.21e-06	22.4646
class.Bacilli.id.1673	Osteomyelitis	13	rs4459992	T	C	T	C	0.0535854	-0.0178908	0.309129	0.0228953	486484	0.434556	0.0116362	4.3e-06	21.2066
class.Bacilli.id.1673	Osteomyelitis	14	rs57872228	C	T	C	T	-0.0714773	-0.0451048	0.15411	0.0294227	486484	0.125277	0.0146647	9.22e-07	23.7569
class.Bacilli.id.1673	Osteomyelitis	15	rs694949	A	G	A	G	-0.081146	0.00245992	0.10897	0.0340149	486484	0.942348	0.0180042	7.6e-06	20.3135
class.Bacilli.id.1673	Osteomyelitis	16	rs74352383	T	A	T	A	-0.104496	0.00754485	0.0711785	0.0410449	486484	0.854155	0.0217083	1.53e-06	23.171
class.Bacilli.id.1673	Osteomyelitis	17	rs74663707	C	T	C	T	0.0979154	0.0805803	0.0793257	0.0390893	486484	0.0392609	0.0224074	8.46e-06	19.095
class.Bacilli.id.1673	Osteomyelitis	18	rs7666190	C	A	C	A	-0.104044	-0.0941337	0.054513	0.0465629	486484	0.0432126	0.0247934	8.47e-06	17.6102
class.Bacilli.id.1673	Osteomyelitis	19	rs76717940	T	A	T	A	0.156331	0.150511	0.0637817	0.0439925	486484	0.000623275	0.0325945	1.07e-06	23.004
class.Bacilli.id.1673	Osteomyelitis	20	rs77558518	A	G	A	G	-0.107255	0.00352785	0.070618	0.0411376	486484	0.931659	0.0222879	1.34e-06	23.1577
class.Bacilli.id.1673	Osteomyelitis	21	rs78938557	T	C	T	C	0.108007	-0.0391263	0.066713	0.0430356	486484	0.363265	0.0232858	1.07e-06	21.5142
class.Bacilli.id.1673	Osteomyelitis	22	rs9581006	C	T	C	T	0.225309	-0.000103627	0.040431	0.0542244	486484	0.998475	0.0467697	1.79e-06	23.2075
class.Bacteroidia.id.912	Osteomyelitis	1	rs11146701	A	G	A	G	0.0473596	0.0398417	0.44418	0.0214526	486484	0.0632834	0.010541	7.08e-06	20.1861
class.Bacteroidia.id.912	Osteomyelitis	2	rs111845179	T	C	T	C	0.102648	0.0354172	0.0563416	0.0459589	486484	0.440927	0.0213843	9.24e-07	23.0415
class.Bacteroidia.id.912	Osteomyelitis	3	rs13291169	C	G	C	G	0.0689676	-0.0321705	0.155547	0.0293964	486484	0.273793	0.0148765	3.75e-06	21.4926
class.Bacteroidia.id.912	Osteomyelitis	4	rs17343978	A	C	A	C	-0.0552057	-0.0293577	0.252549	0.0243325	486484	0.227616	0.0120278	8.36e-06	21.0668
class.Bacteroidia.id.912	Osteomyelitis	5	rs2032750	T	C	T	C	-0.0508393	-0.0233697	0.468526	0.021229	486484	0.270967	0.0106807	1.92e-06	22.6567
class.Bacteroidia.id.912	Osteomyelitis	6	rs4146051	A	G	A	G	-0.107377	-0.0144155	0.047277	0.0507493	486484	0.776369	0.0245661	8.76e-06	19.1051
class.Bacteroidia.id.912	Osteomyelitis	7	rs4916508	G	A	G	A	-0.0466729	-0.0176106	0.465142	0.0212484	486484	0.407221	0.0105312	8.47e-06	19.6413
class.Bacteroidia.id.912	Osteomyelitis	8	rs55773148	G	A	G	A	-0.121514	0.000226436	0.0488462	0.0496193	486484	0.996359	0.0236759	3.9e-07	26.3413
class.Bacteroidia.id.912	Osteomyelitis	9	rs62531359	T	G	T	G	0.0655728	0.0661531	0.13794	0.0306966	486484	0.0311573	0.0149891	9.09e-06	19.1381
class.Bacteroidia.id.912	Osteomyelitis	10	rs62575403	C	T	C	T	0.140055	0.0251635	0.0488554	0.0487044	486484	0.605394	0.0311128	7.06e-06	20.2636
class.Bacteroidia.id.912	Osteomyelitis	11	rs72706335	T	C	T	C	-0.22241	0.0219863	0.0504538	0.0483587	486484	0.649361	0.0493458	7.66e-06	20.3145
class.Bacteroidia.id.912	Osteomyelitis	12	rs73975615	G	A	G	A	-0.207018	-0.0478855	0.00848082	0.116454	486484	0.680929	0.0442633	1.22e-06	21.874
class.Bacteroidia.id.912	Osteomyelitis	13	rs7546249	T	A	T	A	-0.0567113	0.000147112	0.273493	0.0237285	486484	0.995053	0.0118386	1.55e-06	22.9477
class.Bacteroidia.id.912	Osteomyelitis	14	rs7631304	G	A	G	A	-0.0645771	-0.023934	0.17499	0.0279164	486484	0.391254	0.0132957	8.37e-07	23.5902
class.Bacteroidia.id.912	Osteomyelitis	15	rs79585701	A	C	A	C	0.0646823	0.0139444	0.155295	0.0291286	486484	0.63214	0.0149628	9.99e-06	18.6872
class.Bacteroidia.id.912	Osteomyelitis	16	rs929878	C	T	C	T	-0.0548532	-0.0160577	0.263645	0.0239873	486484	0.503225	0.012153	4.73e-06	20.3723
class.Betaproteobacteria.id.2867	Osteomyelitis	1	rs11128180	A	G	A	G	0.0592944	-0.0270392	0.23572	0.0248903	486484	0.277331	0.0128769	3.67e-06	21.2033
class.Betaproteobacteria.id.2867	Osteomyelitis	2	rs12467854	G	C	G	C	0.0641363	-0.060469	0.211556	0.0259292	486484	0.0196965	0.0131766	1.1e-06	23.6918
class.Betaproteobacteria.id.2867	Osteomyelitis	3	rs1511453	A	G	A	G	0.0923492	0.0185976	0.0598432	0.044927	486484	0.67891	0.0199158	4.76e-06	21.5016
class.Betaproteobacteria.id.2867	Osteomyelitis	4	rs1928341	A	G	A	G	0.0525581	-0.00176868	0.418893	0.0214228	486484	0.934201	0.0110408	2.02e-06	22.661
class.Betaproteobacteria.id.2867	Osteomyelitis	5	rs2321387	G	A	G	A	-0.0494596	-0.0205494	0.463353	0.0213691	486484	0.336231	0.0109424	5.8e-06	20.4304
class.Betaproteobacteria.id.2867	Osteomyelitis	6	rs2367850	G	C	G	C	0.064006	-0.00788026	0.207859	0.0272211	486484	0.772206	0.0130374	9.12e-07	24.1022
class.Betaproteobacteria.id.2867	Osteomyelitis	7	rs2613606	C	T	C	T	-0.0513106	0.013118	0.432106	0.0213281	486484	0.538516	0.0109091	2.2e-06	22.1226
class.Betaproteobacteria.id.2867	Osteomyelitis	8	rs320161	A	G	A	G	0.0572286	-0.0053768	0.262266	0.0240503	486484	0.823096	0.01262	7.33e-06	20.5641
class.Betaproteobacteria.id.2867	Osteomyelitis	9	rs4033856	C	T	C	T	0.0832423	-0.0219903	0.1198	0.0327646	486484	0.502119	0.0167237	5.17e-07	24.7756
class.Betaproteobacteria.id.2867	Osteomyelitis	10	rs56386628	C	T	C	T	-0.0622252	-0.00884423	0.200744	0.0265126	486484	0.738691	0.0135688	5.87e-06	21.0306
class.Betaproteobacteria.id.2867	Osteomyelitis	11	rs6087811	T	G	T	G	-0.0978177	-0.0207007	0.0747386	0.040265	486484	0.607174	0.0198522	7.44e-07	24.2783
class.Betaproteobacteria.id.2867	Osteomyelitis	12	rs62395635	T	C	T	C	0.109741	0.0653143	0.0646835	0.0432486	486484	0.130991	0.0236	2.94e-06	21.6228
class.Betaproteobacteria.id.2867	Osteomyelitis	13	rs72747231	C	G	C	G	-0.137281	-0.0384373	0.0575652	0.0452411	486484	0.395542	0.0290338	2.06e-06	22.3569
class.Betaproteobacteria.id.2867	Osteomyelitis	14	rs75242906	C	T	C	T	-0.121083	0.0288058	0.0598939	0.0443621	486484	0.516123	0.028075	9.27e-06	18.6007
class.Betaproteobacteria.id.2867	Osteomyelitis	15	rs9964679	A	G	A	G	0.052911	0.00352715	0.300039	0.0233361	486484	0.879861	0.0114866	4.85e-06	21.2183
class.Clostridia.id.1859	Osteomyelitis	1	rs10209007	G	C	G	C	0.0794173	0.0326197	0.08538	0.0377348	486484	0.387342	0.0182427	9.89e-06	18.9518
class.Clostridia.id.1859	Osteomyelitis	2	rs10774377	A	G	A	G	0.052659	0.000460352	0.30148	0.0230827	486484	0.984088	0.0113858	3.24e-06	21.3902
class.Clostridia.id.1859	Osteomyelitis	3	rs112334273	G	A	G	A	0.0641008	0.0228295	0.218485	0.0258077	486484	0.376373	0.0127404	3.81e-07	25.3141
class.Clostridia.id.1859	Osteomyelitis	4	rs13105690	T	C	T	C	-0.0529097	-0.0328323	0.268506	0.02391	486484	0.169701	0.011818	8.78e-06	20.044
class.Clostridia.id.1859	Osteomyelitis	5	rs13179700	T	C	T	C	0.0511937	0.0259485	0.341839	0.0223164	486484	0.244929	0.0109569	3.37e-06	21.8303
class.Clostridia.id.1859	Osteomyelitis	6	rs13421739	C	G	C	G	0.0888472	0.023866	0.0652409	0.0430041	486484	0.578915	0.0179655	9.54e-06	24.4574
class.Clostridia.id.1859	Osteomyelitis	7	rs1842454	G	A	G	A	-0.0547202	-0.00694112	0.227718	0.0252694	486484	0.783558	0.0127338	8.72e-06	18.4662
class.Clostridia.id.1859	Osteomyelitis	8	rs2273429	A	G	A	G	-0.0724037	0.0530359	0.118806	0.0326527	486484	0.104324	0.0153105	4.52e-06	22.3637
class.Clostridia.id.1859	Osteomyelitis	9	rs6797343	G	T	G	T	0.0592279	0.00160632	0.16059	0.0288801	486484	0.955644	0.0134556	9.36e-06	19.3751
class.Clostridia.id.1859	Osteomyelitis	10	rs6814436	T	C	T	C	0.0739995	-0.0296178	0.138936	0.0305973	486484	0.33305	0.0150815	9.65e-07	24.0751
class.Clostridia.id.1859	Osteomyelitis	11	rs6815608	T	C	T	C	0.103803	-0.0850943	0.056607	0.0464554	486484	0.06699	0.0210883	4.02e-07	24.2292
class.Clostridia.id.1859	Osteomyelitis	12	rs6934062	G	C	G	C	0.0524406	-0.0385316	0.295019	0.0232381	486484	0.0972926	0.0116115	6.53e-06	20.3965
class.Clostridia.id.1859	Osteomyelitis	13	rs7269302	A	T	A	T	-0.0963981	-0.0128963	0.061166	0.0441151	486484	0.770032	0.0212007	9.04e-06	20.6746
class.Clostridia.id.1859	Osteomyelitis	14	rs72738886	T	C	T	C	0.086617	-0.0365887	0.101304	0.0360354	486484	0.309937	0.0190393	8.24e-06	20.6969
class.Clostridia.id.1859	Osteomyelitis	15	rs72915163	T	C	T	C	-0.0581025	0.030748	0.258535	0.0244085	486484	0.207768	0.0120557	1.34e-06	23.2275
class.Clostridia.id.1859	Osteomyelitis	16	rs76767978	G	A	G	A	0.0698882	-0.0419283	0.116435	0.0330788	486484	0.204966	0.0156319	8.4e-06	19.9888
class.Clostridia.id.1859	Osteomyelitis	17	rs76860606	C	G	C	G	0.0947036	0.0343403	0.0526043	0.0478574	486484	0.473031	0.0225117	7.53e-06	17.6977
class.Coriobacteriia.id.809	Osteomyelitis	1	rs11073596	T	G	T	G	0.0510212	0.0221841	0.321026	0.0231231	486484	0.337361	0.0114339	8.14e-06	19.9118
class.Coriobacteriia.id.809	Osteomyelitis	2	rs11250875	T	C	T	C	0.06075	-0.0512043	0.203257	0.0262741	486484	0.0513133	0.0130939	4.83e-06	21.5256
class.Coriobacteriia.id.809	Osteomyelitis	3	rs11656361	A	C	A	C	0.0773006	0.0350981	0.117153	0.0336972	486484	0.29761	0.017553	8.02e-06	19.3939
class.Coriobacteriia.id.809	Osteomyelitis	4	rs12974142	G	A	G	A	0.0789796	-0.0245085	0.105172	0.0343853	486484	0.475995	0.0177205	8.51e-06	19.8646
class.Coriobacteriia.id.809	Osteomyelitis	5	rs13307134	C	T	C	T	0.0565686	0.0477614	0.239217	0.0248899	486484	0.0549959	0.0126265	7.8e-06	20.0718
class.Coriobacteriia.id.809	Osteomyelitis	6	rs1397793	G	A	G	A	-0.0498855	-0.0330611	0.338929	0.0231889	486484	0.153946	0.0112446	9.77e-06	19.6815
class.Coriobacteriia.id.809	Osteomyelitis	7	rs1816223	A	G	A	G	-0.0586265	0.0052301	0.207602	0.0262236	486484	0.841916	0.0129006	4.84e-06	20.6523
class.Coriobacteriia.id.809	Osteomyelitis	8	rs2442778	G	A	G	A	-0.116408	-0.0122833	0.048066	0.0496974	486484	0.804782	0.0258545	9.03e-06	20.2719
class.Coriobacteriia.id.809	Osteomyelitis	9	rs3025411	A	G	A	G	0.0926543	-0.0449189	0.0858125	0.0393875	486484	0.254104	0.0209468	8.27e-06	19.5657
class.Coriobacteriia.id.809	Osteomyelitis	10	rs34739816	G	T	G	T	0.0965017	-0.0211339	0.0757539	0.0403366	486484	0.600322	0.0207666	3.88e-06	21.5943
class.Coriobacteriia.id.809	Osteomyelitis	11	rs62448869	T	A	T	A	-0.0486059	0.0227898	0.426738	0.0213873	486484	0.286615	0.0108982	7.87e-06	19.8914
class.Coriobacteriia.id.809	Osteomyelitis	12	rs67561917	A	G	A	G	-0.0714367	0.0199905	0.135557	0.0310816	486484	0.520118	0.0154113	5.39e-06	21.4863
class.Coriobacteriia.id.809	Osteomyelitis	13	rs719099	A	G	A	G	0.0778402	0.0237317	0.12122	0.0325213	486484	0.465557	0.0155815	5.43e-07	24.9568
class.Coriobacteriia.id.809	Osteomyelitis	14	rs76779974	C	G	C	G	0.0774888	-0.00554716	0.123727	0.032094	486484	0.862776	0.0171877	5.63e-06	20.3256
class.Coriobacteriia.id.809	Osteomyelitis	15	rs80046645	C	G	C	G	0.25584	0.0867197	0.0535056	0.0470361	486484	0.0652289	0.0561995	4.66e-06	20.7239
class.Coriobacteriia.id.809	Osteomyelitis	16	rs8010111	G	A	G	A	-0.103377	0.00916315	0.068913	0.0416709	486484	0.825954	0.0229286	6.9e-06	20.3278
class.Deltaproteobacteria.id.3087	Osteomyelitis	1	rs1035691	A	G	A	G	-0.055176	-0.0163006	0.354491	0.0220684	486484	0.460124	0.0121602	9.65e-06	20.5883
class.Deltaproteobacteria.id.3087	Osteomyelitis	2	rs112381107	C	T	C	T	0.206594	0.0117508	0.0495756	0.0488285	486484	0.809823	0.0456908	4.63e-06	20.4446
class.Deltaproteobacteria.id.3087	Osteomyelitis	3	rs11599763	T	C	T	C	-0.0544219	0.0185361	0.377805	0.021757	486484	0.394236	0.0117397	3.94e-06	21.49
class.Deltaproteobacteria.id.3087	Osteomyelitis	4	rs16851319	G	C	G	C	-0.0705516	0.00698859	0.183455	0.0283334	486484	0.805175	0.0150849	5.68e-06	21.8739
class.Deltaproteobacteria.id.3087	Osteomyelitis	5	rs17084793	G	A	G	A	-0.0710762	-0.0287228	0.161471	0.0288723	486484	0.319822	0.015953	5.69e-06	19.8501
class.Deltaproteobacteria.id.3087	Osteomyelitis	6	rs17791387	A	G	A	G	-0.0735881	-0.0195029	0.180041	0.0274813	486484	0.477902	0.0154246	1.6e-06	22.7607
class.Deltaproteobacteria.id.3087	Osteomyelitis	7	rs2692012	A	G	A	G	0.110335	0.0241343	0.066006	0.0428627	486484	0.573392	0.0253336	3.14e-06	18.9685
class.Deltaproteobacteria.id.3087	Osteomyelitis	8	rs2838334	G	A	G	A	0.0561722	-0.00873834	0.313489	0.0227025	486484	0.700306	0.0124124	5.45e-06	20.4801
class.Deltaproteobacteria.id.3087	Osteomyelitis	9	rs3935584	C	T	C	T	-0.0523485	0.0170564	0.497464	0.0213491	486484	0.42433	0.011566	7.5e-06	20.4851
class.Deltaproteobacteria.id.3087	Osteomyelitis	10	rs4506934	C	T	C	T	-0.0936514	0.0444474	0.104806	0.0348298	486484	0.20191	0.02012	3.59e-06	21.6656
class.Deltaproteobacteria.id.3087	Osteomyelitis	11	rs55744759	A	G	A	G	-0.0779693	0.0285068	0.116989	0.032859	486484	0.385642	0.0170738	7.31e-06	20.8538
class.Deltaproteobacteria.id.3087	Osteomyelitis	12	rs6058181	C	T	C	T	0.0825716	-0.0321983	0.119108	0.0325652	486484	0.322793	0.0165958	3.4e-07	24.755
class.Deltaproteobacteria.id.3087	Osteomyelitis	13	rs62020470	A	G	A	G	-0.0585411	0.0495453	0.280693	0.0234961	486484	0.0349736	0.0129358	4.85e-06	20.4801
class.Deltaproteobacteria.id.3087	Osteomyelitis	14	rs9928243	C	A	C	A	-0.0538457	-0.0170407	0.400801	0.021551	486484	0.429109	0.0117718	5.02e-06	20.9227
class.Erysipelotrichia.id.2147	Osteomyelitis	1	rs1074800	A	G	A	G	0.0492438	0.0145582	0.40249	0.0222299	486484	0.512537	0.010887	6.15e-06	20.459
class.Erysipelotrichia.id.2147	Osteomyelitis	2	rs10781552	C	T	C	T	-0.0552212	-0.00547412	0.307459	0.0229333	486484	0.81134	0.0116074	2.33e-06	22.6329
class.Erysipelotrichia.id.2147	Osteomyelitis	3	rs17530232	A	G	A	G	0.10305	0.00386294	0.0661303	0.0423074	486484	0.927249	0.0224648	2.79e-06	21.0423
class.Erysipelotrichia.id.2147	Osteomyelitis	4	rs1884466	C	T	C	T	-0.0475363	-0.0342471	0.385535	0.021841	486484	0.116876	0.0106939	9.53e-06	19.7598
class.Erysipelotrichia.id.2147	Osteomyelitis	5	rs2300774	G	A	G	A	0.0524152	0.0103181	0.384184	0.0217176	486484	0.634714	0.0106784	8.95e-07	24.0937
class.Erysipelotrichia.id.2147	Osteomyelitis	6	rs290833	T	G	T	G	-0.0497374	-0.0280581	0.357147	0.0221612	486484	0.20548	0.0111376	8.03e-06	19.9425
class.Erysipelotrichia.id.2147	Osteomyelitis	7	rs35161940	T	C	T	C	-0.0806041	0.0123232	0.116422	0.0332847	486484	0.711207	0.0167641	1.85e-06	23.1182
class.Erysipelotrichia.id.2147	Osteomyelitis	8	rs4078432	C	T	C	T	-0.0608929	0.00554924	0.182722	0.0276534	486484	0.840956	0.0133764	4.23e-06	20.7232
class.Erysipelotrichia.id.2147	Osteomyelitis	9	rs56970041	T	G	T	G	0.0724144	0.00334204	0.108341	0.0341697	486484	0.922086	0.0164471	5.4e-06	19.3854
class.Erysipelotrichia.id.2147	Osteomyelitis	10	rs62504403	C	T	C	T	0.0681159	0.0411283	0.242037	0.024658	486484	0.0953257	0.0127883	1.12e-07	28.3706
class.Erysipelotrichia.id.2147	Osteomyelitis	11	rs7234058	T	C	T	C	-0.0945759	-0.00785472	0.0997345	0.035264	486484	0.823737	0.0194091	9.12e-07	23.7438
class.Erysipelotrichia.id.2147	Osteomyelitis	12	rs7826267	T	G	T	G	-0.0839071	-0.00270625	0.07636	0.0422694	486484	0.948951	0.0199131	9.28e-06	17.755
class.Erysipelotrichia.id.2147	Osteomyelitis	13	rs8003149	C	T	C	T	0.0538798	-0.000365172	0.276353	0.0235991	486484	0.987654	0.0116888	4.08e-06	21.2477
class.Gammaproteobacteria.id.3303	Osteomyelitis	1	rs11181912	G	A	G	A	-0.0579153	-0.0407667	0.32646	0.0226005	486484	0.0712623	0.0118796	9.95e-07	23.7673
class.Gammaproteobacteria.id.3303	Osteomyelitis	2	rs12404135	A	G	A	G	-0.0788843	0.0466845	0.124383	0.0320213	486484	0.144862	0.0172415	8.89e-06	20.9329
class.Gammaproteobacteria.id.3303	Osteomyelitis	3	rs2234691	T	C	T	C	0.0762905	-0.0188725	0.11888	0.0327564	486484	0.564517	0.0171962	8.39e-06	19.6823
class.Gammaproteobacteria.id.3303	Osteomyelitis	4	rs6469506	T	A	T	A	0.0541424	-0.0446303	0.391468	0.0216291	486484	0.0390715	0.0116333	3.29e-06	21.6605
class.Gammaproteobacteria.id.3303	Osteomyelitis	5	rs6706173	A	C	A	C	0.074251	0.00628916	0.147203	0.0298484	486484	0.833119	0.0146392	1.99e-07	25.7257
class.Gammaproteobacteria.id.3303	Osteomyelitis	6	rs75101789	C	T	C	T	0.0729012	0.0245964	0.125773	0.0320541	486484	0.442879	0.0163003	8.79e-06	20.0023
class.Gammaproteobacteria.id.3303	Osteomyelitis	7	rs79795896	A	G	A	G	-0.15921	-0.074247	0.0492218	0.0493451	486484	0.132415	0.0351373	7.92e-06	20.5307
class.Gammaproteobacteria.id.3303	Osteomyelitis	8	rs9494710	C	T	C	T	-0.0549673	-0.00523589	0.370579	0.0218879	486484	0.81094	0.0120924	4.55e-06	20.6625
class.Gammaproteobacteria.id.3303	Osteomyelitis	9	rs9973122	T	A	T	A	0.0740614	-0.0909536	0.136492	0.030996	486484	0.00334234	0.0162596	6.77e-06	20.7473
class.Lentisphaeria.id.2250	Osteomyelitis	1	rs1002941	G	A	G	A	0.105025	0.0213955	0.273788	0.0237082	486484	0.366818	0.0233484	8.15e-06	20.2334
class.Lentisphaeria.id.2250	Osteomyelitis	2	rs11770843	C	T	C	T	0.109431	0.00133445	0.291326	0.023699	486484	0.955096	0.0234879	1.91e-06	21.7066
class.Lentisphaeria.id.2250	Osteomyelitis	3	rs17114848	G	A	G	A	0.152377	-0.0281769	0.122668	0.0327645	486484	0.389797	0.0324332	4.06e-06	22.0729
class.Lentisphaeria.id.2250	Osteomyelitis	4	rs2031282	A	G	A	G	0.122369	0.00447069	0.170547	0.0298679	486484	0.881015	0.0270329	4.38e-06	20.4905
class.Lentisphaeria.id.2250	Osteomyelitis	5	rs2731834	C	G	C	G	0.109438	0.00344593	0.265702	0.024027	486484	0.885959	0.023693	4.24e-06	21.3351
class.Lentisphaeria.id.2250	Osteomyelitis	6	rs2825714	A	G	A	G	-0.13741	-0.0607736	0.146659	0.0298026	486484	0.0414295	0.0289246	1.72e-06	22.5685
class.Lentisphaeria.id.2250	Osteomyelitis	7	rs62570196	C	T	C	T	-0.21635	0.0566083	0.0801803	0.0393943	486484	0.150727	0.0439866	1.08e-06	24.1922
class.Lentisphaeria.id.2250	Osteomyelitis	8	rs72640280	A	G	A	G	0.220207	-0.0557687	0.0581127	0.0454336	486484	0.219644	0.0486196	5.18e-06	20.5134
class.Lentisphaeria.id.2250	Osteomyelitis	9	rs73113483	T	A	T	A	-0.131217	0.00506292	0.129149	0.0316212	486484	0.872793	0.0288713	8.66e-06	20.6561
class.Lentisphaeria.id.2250	Osteomyelitis	10	rs77599476	A	G	A	G	0.230292	0.0332306	0.054624	0.0465381	486484	0.475195	0.0480168	1.86e-06	23.0022
class.Melainabacteria.id.1589	Osteomyelitis	1	rs10148250	G	A	G	A	0.0861928	0.0291714	0.447535	0.0212942	486484	0.170711	0.0193381	8.67e-06	19.8662
class.Melainabacteria.id.1589	Osteomyelitis	2	rs10738747	G	A	G	A	0.0814624	-0.0163513	0.488159	0.0212124	486484	0.440802	0.0184409	9.96e-06	19.5141
class.Melainabacteria.id.1589	Osteomyelitis	3	rs11150282	T	C	T	C	0.0989488	-0.00326464	0.316804	0.0228017	486484	0.886152	0.0196972	6.03e-07	25.2356
class.Melainabacteria.id.1589	Osteomyelitis	4	rs113884518	T	C	T	C	-0.205352	0.00584972	0.0573282	0.0454736	486484	0.897643	0.0454982	8.06e-06	20.3708
class.Melainabacteria.id.1589	Osteomyelitis	5	rs1221147	T	A	T	A	0.123968	0.00792123	0.127752	0.0319343	486484	0.804097	0.0278958	7.11e-06	19.7488
class.Melainabacteria.id.1589	Osteomyelitis	6	rs16851659	G	C	G	C	-0.0896103	-0.0083254	0.436356	0.0213315	486484	0.696325	0.0186432	1.27e-06	23.1033
class.Melainabacteria.id.1589	Osteomyelitis	7	rs28678345	T	C	T	C	0.214848	-0.0192093	0.049698	0.0490049	486484	0.695068	0.0470878	6.69e-06	20.8184
class.Melainabacteria.id.1589	Osteomyelitis	8	rs367480	G	A	G	A	-0.083758	-0.015451	0.420772	0.0214518	486484	0.471361	0.0185796	8.2e-06	20.3226
class.Melainabacteria.id.1589	Osteomyelitis	9	rs4129395	G	A	G	A	0.0896187	-0.0115065	0.440353	0.0212799	486484	0.5887	0.0185106	1.48e-06	23.44
class.Melainabacteria.id.1589	Osteomyelitis	10	rs73074665	A	T	A	T	0.166216	0.0164821	0.0731642	0.0407021	486484	0.685518	0.0355728	2.87e-06	21.8328
class.Melainabacteria.id.1589	Osteomyelitis	11	rs789069	A	C	A	C	-0.103539	0.0105017	0.168634	0.0282504	486484	0.710089	0.0234287	6.85e-06	19.5305
class.Melainabacteria.id.1589	Osteomyelitis	12	rs79790072	T	C	T	C	0.226722	0.0426751	0.0551802	0.0468364	486484	0.362215	0.0487841	3.29e-06	21.5989
class.Melainabacteria.id.1589	Osteomyelitis	13	rs9864379	T	C	T	C	-0.159735	-0.0382769	0.107842	0.0342476	486484	0.263716	0.0292553	5.36e-08	29.8118
class.Methanobacteria.id.119	Osteomyelitis	1	rs10202904	T	G	T	G	-0.121754	0.0261601	0.415847	0.0214704	486484	0.223063	0.0235357	3.01e-07	26.7615
class.Methanobacteria.id.119	Osteomyelitis	2	rs10424197	G	A	G	A	-0.111274	-0.012262	0.332321	0.0224137	486484	0.584327	0.0247517	9.28e-06	20.2106
class.Methanobacteria.id.119	Osteomyelitis	3	rs11018665	A	T	A	T	0.111465	0.0387702	0.355366	0.0221383	486484	0.0798988	0.0250516	6.52e-06	19.7975
class.Methanobacteria.id.119	Osteomyelitis	4	rs12825290	C	G	C	G	-0.216781	-0.0224076	0.0663877	0.0427319	486484	0.600018	0.0493496	6.08e-06	19.2963
class.Methanobacteria.id.119	Osteomyelitis	5	rs4257531	G	A	G	A	0.164498	-0.0254079	0.132878	0.031841	486484	0.424893	0.0364959	7.44e-06	20.3158
class.Methanobacteria.id.119	Osteomyelitis	6	rs56131665	G	A	G	A	0.178661	0.0640721	0.098657	0.0356462	486484	0.0722653	0.039298	6.18e-06	20.669
class.Methanobacteria.id.119	Osteomyelitis	7	rs62241835	G	T	G	T	-0.203385	0.0551535	0.0974268	0.0357543	486484	0.122935	0.0417931	1.63e-06	23.6827
class.Methanobacteria.id.119	Osteomyelitis	8	rs6508769	T	C	T	C	0.153519	-0.0324774	0.159125	0.0295227	486484	0.271295	0.0344519	8.23e-06	19.8564
class.Methanobacteria.id.119	Osteomyelitis	9	rs73068003	G	T	G	T	-0.15814	0.0383295	0.130104	0.03166	486484	0.226025	0.0351803	8.45e-06	20.2063
class.Methanobacteria.id.119	Osteomyelitis	10	rs73457410	A	G	A	G	0.21534	0.0766159	0.0788008	0.0393436	486484	0.051492	0.0436695	1.41e-06	24.316
class.Methanobacteria.id.119	Osteomyelitis	11	rs75208022	C	T	C	T	-0.227245	-0.0365625	0.0714504	0.0412103	486484	0.374961	0.048763	5.92e-06	21.7173
class.Methanobacteria.id.119	Osteomyelitis	12	rs894996	C	A	C	A	0.216999	-0.0326824	0.0767896	0.0396546	486484	0.409839	0.0449076	1.88e-06	23.3495
class.Mollicutes.id.3920	Osteomyelitis	1	rs10108398	G	A	G	A	0.0769142	0.0244756	0.278001	0.023802	486484	0.303809	0.0153953	1.09e-06	24.9596
class.Mollicutes.id.3920	Osteomyelitis	2	rs11890098	A	G	A	G	0.074438	0.00478161	0.239596	0.0246973	486484	0.846482	0.0153389	9.57e-07	23.5507
class.Mollicutes.id.3920	Osteomyelitis	3	rs12566890	T	G	T	G	-0.101147	-0.0727052	0.0804969	0.0398539	486484	0.0681083	0.0230978	3.65e-06	19.1763
class.Mollicutes.id.3920	Osteomyelitis	4	rs17214486	C	A	C	A	0.06099	-0.00198569	0.387634	0.0217861	486484	0.927377	0.0135623	6.61e-06	20.2233
class.Mollicutes.id.3920	Osteomyelitis	5	rs2464826	A	C	A	C	0.0944239	-0.0321549	0.116673	0.0329831	486484	0.329615	0.0211806	8.4e-06	19.8741
class.Mollicutes.id.3920	Osteomyelitis	6	rs28537087	G	A	G	A	0.0820873	0.0109438	0.128507	0.0319459	486484	0.731919	0.0188312	8.07e-06	19.0019
class.Mollicutes.id.3920	Osteomyelitis	7	rs3768491	A	G	A	G	-0.0681052	0.0082039	0.282692	0.0234622	486484	0.726591	0.0149061	4.23e-06	20.8753
class.Mollicutes.id.3920	Osteomyelitis	8	rs4885016	T	C	T	C	-0.0819606	-0.0088454	0.151351	0.0296474	486484	0.765433	0.0181628	7.27e-06	20.3632
class.Mollicutes.id.3920	Osteomyelitis	9	rs6043847	T	C	T	C	-0.114937	-0.0430971	0.0612961	0.0441904	486484	0.329432	0.0248606	4.55e-06	21.3746
class.Mollicutes.id.3920	Osteomyelitis	10	rs72901605	T	C	T	C	-0.0841852	-0.0233526	0.192007	0.0268632	486484	0.384676	0.0178119	3.26e-06	22.3383
class.Mollicutes.id.3920	Osteomyelitis	11	rs74603314	T	C	T	C	0.221639	-0.0859507	0.050492	0.0505244	486484	0.0889119	0.0462918	1.56e-06	22.9238
class.Mollicutes.id.3920	Osteomyelitis	12	rs78169027	A	G	A	G	-0.108283	-0.0130884	0.0983577	0.0365356	486484	0.720167	0.0237289	5.88e-06	20.824
class.Negativicutes.id.2164	Osteomyelitis	1	rs1135612	G	A	G	A	0.0529785	-0.0767908	0.253619	0.024282	486484	0.00156448	0.0119177	9.26e-06	19.7614
class.Negativicutes.id.2164	Osteomyelitis	2	rs13086907	G	A	G	A	0.0625312	0.043462	0.215976	0.0257092	486484	0.0909285	0.0131735	1.95e-06	22.5315
class.Negativicutes.id.2164	Osteomyelitis	3	rs1447205	G	C	G	C	-0.0502053	-0.0334007	0.395025	0.0216826	486484	0.123454	0.0108382	2.93e-06	21.4578
class.Negativicutes.id.2164	Osteomyelitis	4	rs1643968	T	C	T	C	-0.0565284	-0.041715	0.299922	0.0231117	486484	0.0710853	0.0112298	4.15e-07	25.339
class.Negativicutes.id.2164	Osteomyelitis	5	rs1649999	A	G	A	G	0.0748989	0.0154632	0.117847	0.033115	486484	0.640532	0.0166458	7.58e-06	20.2462
class.Negativicutes.id.2164	Osteomyelitis	6	rs2834062	A	G	A	G	0.0489057	0.00137176	0.373257	0.0227698	486484	0.951961	0.0108842	8.44e-06	20.1897
class.Negativicutes.id.2164	Osteomyelitis	7	rs4463806	T	C	T	C	-0.0543966	-0.00920133	0.232368	0.0250331	486484	0.713196	0.0129365	7.81e-06	17.6811
class.Negativicutes.id.2164	Osteomyelitis	8	rs4722181	T	G	T	G	0.0501306	0.00516488	0.491149	0.0211544	486484	0.807113	0.0105798	2e-06	22.4518
class.Negativicutes.id.2164	Osteomyelitis	9	rs60274479	T	C	T	C	-0.0659623	0.103338	0.193117	0.0272734	486484	0.000151266	0.0134137	1.16e-06	24.1822
class.Negativicutes.id.2164	Osteomyelitis	10	rs61249479	A	C	A	C	0.0777075	-0.00272866	0.0879691	0.0374737	486484	0.941953	0.0168628	2.95e-06	21.2357
class.Negativicutes.id.2164	Osteomyelitis	11	rs71405394	G	A	G	A	-0.114178	0.00104021	0.0670905	0.0420519	486484	0.980265	0.02405	2.17e-06	22.539
class.Negativicutes.id.2164	Osteomyelitis	12	rs73232831	G	A	G	A	-0.151829	-0.0375458	0.0592016	0.0456616	486484	0.410927	0.0314932	1.87e-06	23.2421
class.Negativicutes.id.2164	Osteomyelitis	13	rs9423647	G	A	G	A	0.047817	0.000183717	0.506132	0.0211718	486484	0.993076	0.0105282	6.06e-06	20.628
class.Verrucomicrobiae.id.4029	Osteomyelitis	1	rs11184341	G	C	G	C	0.0655342	-0.00657319	0.287388	0.0237614	486484	0.782062	0.0142231	4.13e-06	21.2299
class.Verrucomicrobiae.id.4029	Osteomyelitis	2	rs111862613	T	C	T	C	0.090699	-0.00742714	0.171312	0.0285335	486484	0.794636	0.0196746	3.74e-06	21.2517
class.Verrucomicrobiae.id.4029	Osteomyelitis	3	rs117107102	A	G	A	G	0.204683	0.0139642	0.0417405	0.0531756	486484	0.792855	0.0431573	2.92e-06	22.4934
class.Verrucomicrobiae.id.4029	Osteomyelitis	4	rs11729256	T	C	T	C	0.0749798	-0.0168904	0.258728	0.0241681	486484	0.484634	0.0150177	6.73e-07	24.9277
class.Verrucomicrobiae.id.4029	Osteomyelitis	5	rs12908520	G	A	G	A	0.0618926	-0.0077127	0.432844	0.0213704	486484	0.71817	0.0130946	2.17e-06	22.3404
class.Verrucomicrobiae.id.4029	Osteomyelitis	6	rs2602429	C	T	C	T	0.0746844	-0.0308606	0.220141	0.0257833	486484	0.231337	0.0156194	2.58e-06	22.8628
class.Verrucomicrobiae.id.4029	Osteomyelitis	7	rs4242783	G	A	G	A	0.0689292	-0.0260905	0.260639	0.0240789	486484	0.278567	0.0147693	2.64e-06	21.7815
class.Verrucomicrobiae.id.4029	Osteomyelitis	8	rs4936098	A	G	A	G	0.0648843	-0.0273377	0.375402	0.021962	486484	0.213214	0.0135928	1.12e-06	22.7856
class.Verrucomicrobiae.id.4029	Osteomyelitis	9	rs61779207	G	A	G	A	-0.0758309	-0.0132323	0.182181	0.0274594	486484	0.629886	0.0167762	6.72e-06	20.4318
class.Verrucomicrobiae.id.4029	Osteomyelitis	10	rs74542928	T	C	T	C	0.112164	0.00617819	0.0988736	0.0353971	486484	0.861442	0.0236422	1.63e-06	22.5076
class.Verrucomicrobiae.id.4029	Osteomyelitis	11	rs9349825	A	G	A	G	-0.0704036	0.00660696	0.266361	0.0240783	486484	0.783781	0.0147128	2.54e-06	22.8981
class.Verrucomicrobiae.id.4029	Osteomyelitis	12	rs941682	G	A	G	A	-0.0631436	0.0192132	0.274708	0.023673	486484	0.417016	0.0143767	9.61e-06	19.2902
order.Actinomycetales.id.420	Osteomyelitis	1	rs2889192	G	T	G	T	0.0884052	0.00477064	0.229164	0.0251886	486484	0.849782	0.0194997	3.97e-06	20.5542
order.Actinomycetales.id.420	Osteomyelitis	2	rs34583783	G	T	G	T	0.123688	0.0426504	0.10938	0.0338618	486484	0.207834	0.0264254	5.54e-06	21.9084
order.Actinomycetales.id.420	Osteomyelitis	3	rs35011108	A	G	A	G	0.241546	-0.043266	0.0505541	0.0493283	486484	0.380431	0.0503803	1.88e-06	22.9868
order.Actinomycetales.id.420	Osteomyelitis	4	rs4073240	G	A	G	A	0.074973	0.023527	0.389342	0.0217301	486484	0.278947	0.0164672	5.68e-06	20.7287
order.Actinomycetales.id.420	Osteomyelitis	5	rs58484246	T	C	T	C	0.075828	-0.0320929	0.346122	0.022201	486484	0.148301	0.0168997	6.67e-06	20.1327
order.Bacillales.id.1674	Osteomyelitis	1	rs10233278	T	C	T	C	-0.116319	0.0167183	0.42174	0.0215234	486484	0.437307	0.0248527	3.51e-06	21.9054
order.Bacillales.id.1674	Osteomyelitis	2	rs10410917	T	C	T	C	0.11471	0.0159857	0.581453	0.0214362	486484	0.455829	0.0250025	5.57e-06	21.0493
order.Bacillales.id.1674	Osteomyelitis	3	rs11034576	A	G	A	G	0.205765	-0.0694079	0.074602	0.0401739	486484	0.0840446	0.0453311	8.86e-06	20.6039
order.Bacillales.id.1674	Osteomyelitis	4	rs11207728	G	A	G	A	-0.14455	-0.0308226	0.203769	0.02622	486484	0.239778	0.0316912	5.73e-06	20.8047
order.Bacillales.id.1674	Osteomyelitis	5	rs11844714	A	G	A	G	-0.143245	-0.0245794	0.17494	0.0279133	486484	0.378554	0.0320272	5.06e-06	20.0043
order.Bacillales.id.1674	Osteomyelitis	6	rs12522021	T	A	T	A	0.174339	0.0275302	0.0927157	0.0364687	486484	0.450309	0.0400515	7.6e-06	18.9474
order.Bacillales.id.1674	Osteomyelitis	7	rs1287018	G	A	G	A	0.141125	0.0258308	0.183051	0.0274315	486484	0.346375	0.0319309	9.87e-06	19.5338
order.Bacillales.id.1674	Osteomyelitis	8	rs4617108	A	G	A	G	0.248861	-0.0288063	0.061222	0.0446914	486484	0.519214	0.0525929	1.98e-06	22.3903
order.Bacillales.id.1674	Osteomyelitis	9	rs62640857	A	G	A	G	0.148238	0.0107777	0.182095	0.0276484	486484	0.696676	0.0326455	4.49e-06	20.6191
order.Bacillales.id.1674	Osteomyelitis	10	rs74420793	A	G	A	G	-0.164413	-0.000676673	0.158837	0.0289766	486484	0.981369	0.0353763	3.07e-06	21.5997
order.Bacillales.id.1674	Osteomyelitis	11	rs74887130	C	G	C	G	-0.192166	0.068063	0.134031	0.0318449	486484	0.0325717	0.0358817	1.16e-07	28.6818
order.Bacteroidales.id.913	Osteomyelitis	1	rs11146701	A	G	A	G	0.0473596	0.0398417	0.44418	0.0214526	486484	0.0632834	0.010541	7.08e-06	20.1861
order.Bacteroidales.id.913	Osteomyelitis	2	rs111845179	T	C	T	C	0.102648	0.0354172	0.0563416	0.0459589	486484	0.440927	0.0213843	9.24e-07	23.0415
order.Bacteroidales.id.913	Osteomyelitis	3	rs13291169	C	G	C	G	0.0689676	-0.0321705	0.155547	0.0293964	486484	0.273793	0.0148765	3.75e-06	21.4926
order.Bacteroidales.id.913	Osteomyelitis	4	rs17343978	A	C	A	C	-0.0552057	-0.0293577	0.252549	0.0243325	486484	0.227616	0.0120278	8.36e-06	21.0668
order.Bacteroidales.id.913	Osteomyelitis	5	rs2032750	T	C	T	C	-0.0508393	-0.0233697	0.468526	0.021229	486484	0.270967	0.0106807	1.92e-06	22.6567
order.Bacteroidales.id.913	Osteomyelitis	6	rs4146051	A	G	A	G	-0.107377	-0.0144155	0.047277	0.0507493	486484	0.776369	0.0245661	8.76e-06	19.1051
order.Bacteroidales.id.913	Osteomyelitis	7	rs4916508	G	A	G	A	-0.0466729	-0.0176106	0.465142	0.0212484	486484	0.407221	0.0105312	8.47e-06	19.6413
order.Bacteroidales.id.913	Osteomyelitis	8	rs55773148	G	A	G	A	-0.121514	0.000226436	0.0488462	0.0496193	486484	0.996359	0.0236759	3.9e-07	26.3413
order.Bacteroidales.id.913	Osteomyelitis	9	rs62531359	T	G	T	G	0.0655728	0.0661531	0.13794	0.0306966	486484	0.0311573	0.0149891	9.09e-06	19.1381
order.Bacteroidales.id.913	Osteomyelitis	10	rs62575403	C	T	C	T	0.140055	0.0251635	0.0488554	0.0487044	486484	0.605394	0.0311128	7.06e-06	20.2636
order.Bacteroidales.id.913	Osteomyelitis	11	rs72706335	T	C	T	C	-0.22241	0.0219863	0.0504538	0.0483587	486484	0.649361	0.0493458	7.66e-06	20.3145
order.Bacteroidales.id.913	Osteomyelitis	12	rs73975615	G	A	G	A	-0.207018	-0.0478855	0.00848082	0.116454	486484	0.680929	0.0442633	1.22e-06	21.874
order.Bacteroidales.id.913	Osteomyelitis	13	rs7546249	T	A	T	A	-0.0567113	0.000147112	0.273493	0.0237285	486484	0.995053	0.0118386	1.55e-06	22.9477
order.Bacteroidales.id.913	Osteomyelitis	14	rs7631304	G	A	G	A	-0.0645771	-0.023934	0.17499	0.0279164	486484	0.391254	0.0132957	8.37e-07	23.5902
order.Bacteroidales.id.913	Osteomyelitis	15	rs79585701	A	C	A	C	0.0646823	0.0139444	0.155295	0.0291286	486484	0.63214	0.0149628	9.99e-06	18.6872
order.Bacteroidales.id.913	Osteomyelitis	16	rs929878	C	T	C	T	-0.0548532	-0.0160577	0.263645	0.0239873	486484	0.503225	0.012153	4.73e-06	20.3723
order.Bifidobacteriales.id.432	Osteomyelitis	1	rs10496759	G	C	G	C	0.0637133	0.00827049	0.175148	0.0278257	486484	0.766295	0.0144305	8.8e-06	19.4938
order.Bifidobacteriales.id.432	Osteomyelitis	2	rs10831953	G	A	G	A	0.0537537	0.0297136	0.354166	0.0220929	486484	0.178644	0.0123746	9.95e-06	18.8693
order.Bifidobacteriales.id.432	Osteomyelitis	3	rs10841473	G	C	G	C	-0.0613031	0.00184405	0.263791	0.0240286	486484	0.938827	0.0128844	2.28e-06	22.6378
order.Bifidobacteriales.id.432	Osteomyelitis	4	rs10857328	T	A	T	A	0.0562	0.0282412	0.301461	0.0230688	486484	0.220872	0.0126395	7.24e-06	19.7703
order.Bifidobacteriales.id.432	Osteomyelitis	5	rs12446429	T	C	T	C	0.0810099	-0.0221458	0.123859	0.03505	486484	0.527495	0.019073	8.53e-06	18.04
order.Bifidobacteriales.id.432	Osteomyelitis	6	rs13020688	G	A	G	A	0.0584045	-0.0146631	0.384636	0.0218734	486484	0.502628	0.0122081	1.57e-06	22.8872
order.Bifidobacteriales.id.432	Osteomyelitis	7	rs182549	C	T	C	T	0.11707	-0.010043	0.261262	0.0251283	486484	0.689403	0.0126703	5.94e-20	85.3717
order.Bifidobacteriales.id.432	Osteomyelitis	8	rs4567981	T	A	T	A	0.0577763	-0.00155069	0.428302	0.0215214	486484	0.942559	0.0117388	8.88e-07	24.2242
order.Bifidobacteriales.id.432	Osteomyelitis	9	rs4957061	T	C	T	C	0.0569873	-0.00303208	0.483196	0.0214123	486484	0.887392	0.0116907	1.15e-06	23.7614
order.Bifidobacteriales.id.432	Osteomyelitis	10	rs540489	T	G	T	G	-0.0632518	0.00878973	0.237561	0.0250439	486484	0.725608	0.013817	5.37e-06	20.9567
order.Bifidobacteriales.id.432	Osteomyelitis	11	rs55888705	A	G	A	G	0.053673	0.0189296	0.366357	0.0219656	486484	0.388806	0.0120586	8.66e-06	19.8114
order.Bifidobacteriales.id.432	Osteomyelitis	12	rs677208	G	C	G	C	0.0728589	-0.0166275	0.135659	0.0312444	486484	0.594604	0.0164821	6e-06	19.5408
order.Bifidobacteriales.id.432	Osteomyelitis	13	rs6899771	A	G	A	G	-0.0914312	-0.00377956	0.0865502	0.0376051	486484	0.919942	0.0202604	7.28e-06	20.3655
order.Bifidobacteriales.id.432	Osteomyelitis	14	rs7174549	C	T	C	T	0.0551726	0.00589339	0.331355	0.0225182	486484	0.79354	0.0124655	6.87e-06	19.5898
order.Bifidobacteriales.id.432	Osteomyelitis	15	rs7322849	T	C	T	C	0.110676	0.0523002	0.0800348	0.0457527	486484	0.252994	0.0200996	1.74e-08	30.3202
order.Bifidobacteriales.id.432	Osteomyelitis	16	rs73797465	T	G	T	G	-0.0942612	-0.00919343	0.0684267	0.0430775	486484	0.831002	0.0208421	4.85e-06	20.4542
order.Bifidobacteriales.id.432	Osteomyelitis	17	rs76671854	C	G	C	G	-0.0892981	-0.0119058	0.124512	0.0320771	486484	0.710516	0.0183177	1.04e-06	23.7653
order.Bifidobacteriales.id.432	Osteomyelitis	18	rs857444	C	T	C	T	0.0553965	-0.0181632	0.359002	0.0222005	486484	0.413276	0.0120669	3.82e-06	21.0752
order.Burkholderiales.id.2874	Osteomyelitis	1	rs1511453	A	G	A	G	0.0910999	0.0185976	0.0598432	0.044927	486484	0.67891	0.0199479	8e-06	20.8564
order.Burkholderiales.id.2874	Osteomyelitis	2	rs1928341	A	G	A	G	0.0507782	-0.00176868	0.418893	0.0214228	486484	0.934201	0.0110587	4.52e-06	21.0837
order.Burkholderiales.id.2874	Osteomyelitis	3	rs2321387	G	A	G	A	-0.0508514	-0.0205494	0.463353	0.0213691	486484	0.336231	0.0109588	3.26e-06	21.5319
order.Burkholderiales.id.2874	Osteomyelitis	4	rs2367850	G	C	G	C	0.06333	-0.00788026	0.207859	0.0272211	486484	0.772206	0.0130595	1.24e-06	23.5161
order.Burkholderiales.id.2874	Osteomyelitis	5	rs2613606	C	T	C	T	-0.0499561	0.013118	0.432106	0.0213281	486484	0.538516	0.0109264	4.13e-06	20.9038
order.Burkholderiales.id.2874	Osteomyelitis	6	rs4033856	C	T	C	T	0.0833446	-0.0219903	0.1198	0.0327646	486484	0.502119	0.0167489	5.67e-07	24.7618
order.Burkholderiales.id.2874	Osteomyelitis	7	rs6087811	T	G	T	G	-0.101587	-0.0207007	0.0747386	0.040265	486484	0.607174	0.0198817	2.88e-07	26.1077
order.Burkholderiales.id.2874	Osteomyelitis	8	rs62191117	A	G	A	G	0.0679995	-0.0518688	0.212448	0.0261229	486484	0.0470815	0.0132471	2.79e-07	26.3495
order.Burkholderiales.id.2874	Osteomyelitis	9	rs62395635	T	C	T	C	0.109911	0.0653143	0.0646835	0.0432486	486484	0.130991	0.0236375	2.9e-06	21.6212
order.Burkholderiales.id.2874	Osteomyelitis	10	rs72747231	C	G	C	G	-0.133729	-0.0384373	0.0575652	0.0452411	486484	0.395542	0.0290738	3.76e-06	21.1566
order.Burkholderiales.id.2874	Osteomyelitis	11	rs75242906	C	T	C	T	-0.120974	0.0288058	0.0598939	0.0443621	486484	0.516123	0.0281273	9.75e-06	18.4983
order.Burkholderiales.id.2874	Osteomyelitis	12	rs7638039	T	C	T	C	0.0580987	-0.0357125	0.24664	0.0246122	486484	0.146778	0.012673	4.84e-06	21.017
order.Burkholderiales.id.2874	Osteomyelitis	13	rs9964679	A	G	A	G	0.052509	0.00352715	0.300039	0.0233361	486484	0.879861	0.011504	6.06e-06	20.834
order.Clostridiales.id.1863	Osteomyelitis	1	rs10209007	G	C	G	C	0.0795424	0.0326197	0.08538	0.0377348	486484	0.387342	0.0182427	9.6e-06	19.0116
order.Clostridiales.id.1863	Osteomyelitis	2	rs10774377	A	G	A	G	0.0523003	0.000460352	0.30148	0.0230827	486484	0.984088	0.0113859	3.81e-06	21.0995
order.Clostridiales.id.1863	Osteomyelitis	3	rs112334273	G	A	G	A	0.0639383	0.0228295	0.218485	0.0258077	486484	0.376373	0.0127404	4.07e-07	25.1857
order.Clostridiales.id.1863	Osteomyelitis	4	rs13105690	T	C	T	C	-0.0527441	-0.0328323	0.268506	0.02391	486484	0.169701	0.011818	9.37e-06	19.9186
order.Clostridiales.id.1863	Osteomyelitis	5	rs13179700	T	C	T	C	0.0510953	0.0259485	0.341839	0.0223164	486484	0.244929	0.0109569	3.52e-06	21.7464
order.Clostridiales.id.1863	Osteomyelitis	6	rs1842454	G	A	G	A	-0.0543676	-0.00694112	0.227718	0.0252694	486484	0.783558	0.012734	9.92e-06	18.2285
order.Clostridiales.id.1863	Osteomyelitis	7	rs2273429	A	G	A	G	-0.0726191	0.0530359	0.118806	0.0326527	486484	0.104324	0.0153105	4.17e-06	22.4969
order.Clostridiales.id.1863	Osteomyelitis	8	rs6442336	C	T	C	T	-0.0547729	-0.0373324	0.224022	0.0253186	486484	0.140347	0.0124169	9.63e-06	19.4582
order.Clostridiales.id.1863	Osteomyelitis	9	rs6814436	T	C	T	C	0.0741858	-0.0296178	0.138936	0.0305973	486484	0.33305	0.0150814	9.06e-07	24.1968
order.Clostridiales.id.1863	Osteomyelitis	10	rs6815608	T	C	T	C	0.104089	-0.0850943	0.056607	0.0464554	486484	0.06699	0.0210883	3.72e-07	24.3628
order.Clostridiales.id.1863	Osteomyelitis	11	rs6934062	G	C	G	C	0.0522397	-0.0385316	0.295019	0.0232381	486484	0.0972926	0.0116116	7.09e-06	20.2404
order.Clostridiales.id.1863	Osteomyelitis	12	rs7269302	A	T	A	T	-0.0965346	-0.0128963	0.061166	0.0441151	486484	0.770032	0.0212006	8.84e-06	20.7333
order.Clostridiales.id.1863	Osteomyelitis	13	rs72738886	T	C	T	C	0.0865333	-0.0365887	0.101304	0.0360354	486484	0.309937	0.0190392	8.42e-06	20.6571
order.Clostridiales.id.1863	Osteomyelitis	14	rs72915163	T	C	T	C	-0.0580246	0.030748	0.258535	0.0244085	486484	0.207768	0.0120558	1.39e-06	23.1651
order.Clostridiales.id.1863	Osteomyelitis	15	rs76767978	G	A	G	A	0.0699806	-0.0419283	0.116435	0.0330788	486484	0.204966	0.0156318	8.18e-06	20.0417
order.Clostridiales.id.1863	Osteomyelitis	16	rs76860606	C	G	C	G	0.094122	0.0343403	0.0526043	0.0478574	486484	0.473031	0.0225117	8.58e-06	17.4809
order.Coriobacteriales.id.810	Osteomyelitis	1	rs11073596	T	G	T	G	0.0510212	0.0221841	0.321026	0.0231231	486484	0.337361	0.0114339	8.14e-06	19.9118
order.Coriobacteriales.id.810	Osteomyelitis	2	rs11250875	T	C	T	C	0.06075	-0.0512043	0.203257	0.0262741	486484	0.0513133	0.0130939	4.83e-06	21.5256
order.Coriobacteriales.id.810	Osteomyelitis	3	rs11656361	A	C	A	C	0.0773006	0.0350981	0.117153	0.0336972	486484	0.29761	0.017553	8.02e-06	19.3939
order.Coriobacteriales.id.810	Osteomyelitis	4	rs12974142	G	A	G	A	0.0789796	-0.0245085	0.105172	0.0343853	486484	0.475995	0.0177205	8.51e-06	19.8646
order.Coriobacteriales.id.810	Osteomyelitis	5	rs13307134	C	T	C	T	0.0565686	0.0477614	0.239217	0.0248899	486484	0.0549959	0.0126265	7.8e-06	20.0718
order.Coriobacteriales.id.810	Osteomyelitis	6	rs1397793	G	A	G	A	-0.0498855	-0.0330611	0.338929	0.0231889	486484	0.153946	0.0112446	9.77e-06	19.6815
order.Coriobacteriales.id.810	Osteomyelitis	7	rs1816223	A	G	A	G	-0.0586265	0.0052301	0.207602	0.0262236	486484	0.841916	0.0129006	4.84e-06	20.6523
order.Coriobacteriales.id.810	Osteomyelitis	8	rs2442778	G	A	G	A	-0.116408	-0.0122833	0.048066	0.0496974	486484	0.804782	0.0258545	9.03e-06	20.2719
order.Coriobacteriales.id.810	Osteomyelitis	9	rs3025411	A	G	A	G	0.0926543	-0.0449189	0.0858125	0.0393875	486484	0.254104	0.0209468	8.27e-06	19.5657
order.Coriobacteriales.id.810	Osteomyelitis	10	rs34739816	G	T	G	T	0.0965017	-0.0211339	0.0757539	0.0403366	486484	0.600322	0.0207666	3.88e-06	21.5943
order.Coriobacteriales.id.810	Osteomyelitis	11	rs62448869	T	A	T	A	-0.0486059	0.0227898	0.426738	0.0213873	486484	0.286615	0.0108982	7.87e-06	19.8914
order.Coriobacteriales.id.810	Osteomyelitis	12	rs67561917	A	G	A	G	-0.0714367	0.0199905	0.135557	0.0310816	486484	0.520118	0.0154113	5.39e-06	21.4863
order.Coriobacteriales.id.810	Osteomyelitis	13	rs719099	A	G	A	G	0.0778402	0.0237317	0.12122	0.0325213	486484	0.465557	0.0155815	5.43e-07	24.9568
order.Coriobacteriales.id.810	Osteomyelitis	14	rs76779974	C	G	C	G	0.0774888	-0.00554716	0.123727	0.032094	486484	0.862776	0.0171877	5.63e-06	20.3256
order.Coriobacteriales.id.810	Osteomyelitis	15	rs80046645	C	G	C	G	0.25584	0.0867197	0.0535056	0.0470361	486484	0.0652289	0.0561995	4.66e-06	20.7239
order.Coriobacteriales.id.810	Osteomyelitis	16	rs8010111	G	A	G	A	-0.103377	0.00916315	0.068913	0.0416709	486484	0.825954	0.0229286	6.9e-06	20.3278
order.Desulfovibrionales.id.3156	Osteomyelitis	1	rs112381107	C	T	C	T	0.21009	0.0117508	0.0495756	0.0488285	486484	0.809823	0.0456974	3.22e-06	21.1363
order.Desulfovibrionales.id.3156	Osteomyelitis	2	rs11599763	T	C	T	C	-0.0554862	0.0185361	0.377805	0.021757	486484	0.394236	0.0117486	2.61e-06	22.3046
order.Desulfovibrionales.id.3156	Osteomyelitis	3	rs16851319	G	C	G	C	-0.0729137	0.00698859	0.183455	0.0283334	486484	0.805175	0.0150954	2.7e-06	23.3307
order.Desulfovibrionales.id.3156	Osteomyelitis	4	rs17791387	A	G	A	G	-0.0727501	-0.0195029	0.180041	0.0274813	486484	0.477902	0.0154369	2.25e-06	22.2098
order.Desulfovibrionales.id.3156	Osteomyelitis	5	rs186073	T	C	T	C	0.0529219	-0.0208267	0.398659	0.0218386	486484	0.340255	0.0118542	8.74e-06	19.931
order.Desulfovibrionales.id.3156	Osteomyelitis	6	rs2692012	A	G	A	G	0.112244	0.0241343	0.066006	0.0428627	486484	0.573392	0.0253553	2.27e-06	19.5969
order.Desulfovibrionales.id.3156	Osteomyelitis	7	rs2838334	G	A	G	A	0.0569024	-0.00873834	0.313489	0.0227025	486484	0.700306	0.0124223	4.17e-06	20.9824
order.Desulfovibrionales.id.3156	Osteomyelitis	8	rs3935584	C	T	C	T	-0.0524466	0.0170564	0.497464	0.0213491	486484	0.42433	0.0115749	7.2e-06	20.5306
order.Desulfovibrionales.id.3156	Osteomyelitis	9	rs4506934	C	T	C	T	-0.0953383	0.0444474	0.104806	0.0348298	486484	0.20191	0.0201367	2.43e-06	22.416
order.Desulfovibrionales.id.3156	Osteomyelitis	10	rs6058181	C	T	C	T	0.0836765	-0.0321983	0.119108	0.0325652	486484	0.322793	0.0166098	2.53e-07	25.3792
order.Desulfovibrionales.id.3156	Osteomyelitis	11	rs62020470	A	G	A	G	-0.0573633	0.0495453	0.280693	0.0234961	486484	0.0349736	0.0129462	7.51e-06	19.6329
order.Desulfovibrionales.id.3156	Osteomyelitis	12	rs72647048	T	C	T	C	-0.0772459	0.0292046	0.116933	0.0328414	486484	0.373862	0.0170876	9e-06	20.4355
order.Desulfovibrionales.id.3156	Osteomyelitis	13	rs9928243	C	A	C	A	-0.0544713	-0.0170407	0.400801	0.021551	486484	0.429109	0.0117811	3.97e-06	21.3779
order.Enterobacteriales.id.3468	Osteomyelitis	1	rs11026530	T	C	T	C	0.0822408	0.0686863	0.116685	0.0329424	486484	0.0370655	0.0186379	9.43e-06	19.4706
order.Enterobacteriales.id.3468	Osteomyelitis	2	rs111229068	A	T	A	T	0.110561	-0.0219541	0.0727255	0.0410606	486484	0.592873	0.0241719	3.65e-06	20.921
order.Enterobacteriales.id.3468	Osteomyelitis	3	rs2374342	C	A	C	A	0.0582927	0.0104865	0.357899	0.0220601	486484	0.634531	0.0126195	4.52e-06	21.3376
order.Enterobacteriales.id.3468	Osteomyelitis	4	rs35673018	G	A	G	A	0.0899642	-0.020808	0.1039	0.0345576	486484	0.547092	0.0202934	7.63e-06	19.653
order.Enterobacteriales.id.3468	Osteomyelitis	5	rs4792380	A	T	A	T	0.115598	-0.0359233	0.0523303	0.047785	486484	0.45219	0.0257683	9.49e-06	20.1246
order.Enterobacteriales.id.3468	Osteomyelitis	6	rs504442	T	G	T	G	0.084159	0.0572283	0.118764	0.0331067	486484	0.0838803	0.0189479	5.17e-06	19.7278
order.Enterobacteriales.id.3468	Osteomyelitis	7	rs61973590	C	G	C	G	-0.0605392	-0.012943	0.29407	0.0236262	486484	0.583813	0.0133696	8.54e-06	20.5039
order.Enterobacteriales.id.3468	Osteomyelitis	8	rs62210023	A	G	A	G	0.0606754	0.0345841	0.340321	0.0224157	486484	0.122867	0.0130125	3.13e-06	21.7422
order.Enterobacteriales.id.3468	Osteomyelitis	9	rs79757635	C	A	C	A	0.0758597	-0.037597	0.155976	0.030484	486484	0.21745	0.0171286	9.32e-06	19.6146
order.Enterobacteriales.id.3468	Osteomyelitis	10	rs80319214	C	G	C	G	0.0990404	-0.00858578	0.107272	0.0366893	486484	0.814975	0.0215877	6.95e-06	21.048
order.Erysipelotrichales.id.2148	Osteomyelitis	1	rs1074800	A	G	A	G	0.0492438	0.0145582	0.40249	0.0222299	486484	0.512537	0.010887	6.15e-06	20.459
order.Erysipelotrichales.id.2148	Osteomyelitis	2	rs10781552	C	T	C	T	-0.0552212	-0.00547412	0.307459	0.0229333	486484	0.81134	0.0116074	2.33e-06	22.6329
order.Erysipelotrichales.id.2148	Osteomyelitis	3	rs17530232	A	G	A	G	0.10305	0.00386294	0.0661303	0.0423074	486484	0.927249	0.0224648	2.79e-06	21.0423
order.Erysipelotrichales.id.2148	Osteomyelitis	4	rs1884466	C	T	C	T	-0.0475363	-0.0342471	0.385535	0.021841	486484	0.116876	0.0106939	9.53e-06	19.7598
order.Erysipelotrichales.id.2148	Osteomyelitis	5	rs2300774	G	A	G	A	0.0524152	0.0103181	0.384184	0.0217176	486484	0.634714	0.0106784	8.95e-07	24.0937
order.Erysipelotrichales.id.2148	Osteomyelitis	6	rs290833	T	G	T	G	-0.0497374	-0.0280581	0.357147	0.0221612	486484	0.20548	0.0111376	8.03e-06	19.9425
order.Erysipelotrichales.id.2148	Osteomyelitis	7	rs35161940	T	C	T	C	-0.0806041	0.0123232	0.116422	0.0332847	486484	0.711207	0.0167641	1.85e-06	23.1182
order.Erysipelotrichales.id.2148	Osteomyelitis	8	rs4078432	C	T	C	T	-0.0608929	0.00554924	0.182722	0.0276534	486484	0.840956	0.0133764	4.23e-06	20.7232
order.Erysipelotrichales.id.2148	Osteomyelitis	9	rs56970041	T	G	T	G	0.0724144	0.00334204	0.108341	0.0341697	486484	0.922086	0.0164471	5.4e-06	19.3854
order.Erysipelotrichales.id.2148	Osteomyelitis	10	rs62504403	C	T	C	T	0.0681159	0.0411283	0.242037	0.024658	486484	0.0953257	0.0127883	1.12e-07	28.3706
order.Erysipelotrichales.id.2148	Osteomyelitis	11	rs7234058	T	C	T	C	-0.0945759	-0.00785472	0.0997345	0.035264	486484	0.823737	0.0194091	9.12e-07	23.7438
order.Erysipelotrichales.id.2148	Osteomyelitis	12	rs7826267	T	G	T	G	-0.0839071	-0.00270625	0.07636	0.0422694	486484	0.948951	0.0199131	9.28e-06	17.755
order.Erysipelotrichales.id.2148	Osteomyelitis	13	rs8003149	C	T	C	T	0.0538798	-0.000365172	0.276353	0.0235991	486484	0.987654	0.0116888	4.08e-06	21.2477
order.Gastranaerophilales.id.1591	Osteomyelitis	1	rs11150282	T	C	T	C	0.098235	-0.00326464	0.316804	0.0228017	486484	0.886152	0.0197127	7.36e-07	24.8337
order.Gastranaerophilales.id.1591	Osteomyelitis	2	rs113884518	T	C	T	C	-0.20591	0.00584972	0.0573282	0.0454736	486484	0.897643	0.0455376	7.74e-06	20.4463
order.Gastranaerophilales.id.1591	Osteomyelitis	3	rs1221147	T	A	T	A	0.126305	0.00792123	0.127752	0.0319343	486484	0.804097	0.0279161	4.86e-06	20.4706
order.Gastranaerophilales.id.1591	Osteomyelitis	4	rs16851659	G	C	G	C	-0.0895168	-0.0083254	0.436356	0.0213315	486484	0.696325	0.0186555	1.27e-06	23.0247
order.Gastranaerophilales.id.1591	Osteomyelitis	5	rs28678345	T	C	T	C	0.213083	-0.0192093	0.049698	0.0490049	486484	0.695068	0.0471377	8.06e-06	20.4344
order.Gastranaerophilales.id.1591	Osteomyelitis	6	rs367480	G	A	G	A	-0.0841649	-0.015451	0.420772	0.0214518	486484	0.471361	0.0185948	7.52e-06	20.4871
order.Gastranaerophilales.id.1591	Osteomyelitis	7	rs4129395	G	A	G	A	0.0904264	-0.0115065	0.440353	0.0212799	486484	0.5887	0.0185253	1.22e-06	23.8264
order.Gastranaerophilales.id.1591	Osteomyelitis	8	rs73074665	A	T	A	T	0.164631	0.0164821	0.0731642	0.0407021	486484	0.685518	0.0356037	3.62e-06	21.3813
order.Gastranaerophilales.id.1591	Osteomyelitis	9	rs789069	A	C	A	C	-0.10413	0.0105017	0.168634	0.0282504	486484	0.710089	0.0234459	6.5e-06	19.725
order.Gastranaerophilales.id.1591	Osteomyelitis	10	rs79790072	T	C	T	C	0.226103	0.0426751	0.0551802	0.0468364	486484	0.362215	0.0488017	3.54e-06	21.4655
order.Gastranaerophilales.id.1591	Osteomyelitis	11	rs8028558	A	G	A	G	0.08346	0.00383013	0.406805	0.0215519	486484	0.858945	0.0188504	9.78e-06	19.6027
order.Gastranaerophilales.id.1591	Osteomyelitis	12	rs9864379	T	C	T	C	-0.160521	-0.0382769	0.107842	0.0342476	486484	0.263716	0.0292752	4.66e-08	30.0653
order.Lactobacillales.id.1800	Osteomyelitis	1	rs11110282	A	G	A	G	-0.10239	-0.030168	0.0630974	0.0431433	486484	0.484394	0.0217849	3.96e-06	22.0903
order.Lactobacillales.id.1800	Osteomyelitis	2	rs111552159	C	G	C	G	0.128854	0.0424117	0.0546453	0.0468576	486484	0.365403	0.0287397	8.31e-06	20.1017
order.Lactobacillales.id.1800	Osteomyelitis	3	rs11627423	C	A	C	A	0.0499263	-0.00856724	0.407642	0.0215809	486484	0.69138	0.0109744	5.09e-06	20.6965
order.Lactobacillales.id.1800	Osteomyelitis	4	rs11730038	G	A	G	A	-0.0605384	-0.0432126	0.236812	0.0249515	486484	0.0832971	0.0129052	5.1e-06	22.0055
order.Lactobacillales.id.1800	Osteomyelitis	5	rs12797734	T	C	T	C	0.0571279	0.0214798	0.24631	0.0245081	486484	0.380792	0.0127113	7.77e-06	20.1984
order.Lactobacillales.id.1800	Osteomyelitis	6	rs1595463	C	A	C	A	0.0479749	0.0319529	0.46762	0.0213556	486484	0.134593	0.0108801	7.44e-06	19.4428
order.Lactobacillales.id.1800	Osteomyelitis	7	rs1962325	C	G	C	G	0.0546878	0.00247589	0.310025	0.0229396	486484	0.914051	0.0115069	1.96e-06	22.5871
order.Lactobacillales.id.1800	Osteomyelitis	8	rs2370083	G	T	G	T	-0.08054	0.0399987	0.104721	0.0347129	486484	0.249208	0.0180992	8.33e-06	19.8018
order.Lactobacillales.id.1800	Osteomyelitis	9	rs2952251	A	G	A	G	-0.0629317	-0.00142658	0.265116	0.0239386	486484	0.95248	0.0124177	3.36e-07	25.6834
order.Lactobacillales.id.1800	Osteomyelitis	10	rs34989881	A	G	A	G	0.113479	0.0197242	0.079021	0.0413844	486484	0.633639	0.0246452	4.09e-06	21.2015
order.Lactobacillales.id.1800	Osteomyelitis	11	rs35344081	G	A	G	A	0.0642442	0.0549601	0.235639	0.0248685	486484	0.0271032	0.0127358	4.16e-07	25.4456
order.Lactobacillales.id.1800	Osteomyelitis	12	rs4028634	T	C	T	C	0.0532915	0.0424569	0.381158	0.0217995	486484	0.0514612	0.01101	1.35e-06	23.4284
order.Lactobacillales.id.1800	Osteomyelitis	13	rs57872228	C	T	C	T	-0.0688415	-0.0451048	0.15411	0.0294227	486484	0.125277	0.0146994	2.58e-06	21.9332
order.Lactobacillales.id.1800	Osteomyelitis	14	rs74352383	T	A	T	A	-0.103396	0.00754485	0.0711785	0.0410449	486484	0.854155	0.021758	1.88e-06	22.5826
order.Lactobacillales.id.1800	Osteomyelitis	15	rs74663707	C	T	C	T	0.0982594	0.0805803	0.0793257	0.0390893	486484	0.0392609	0.0224613	8.4e-06	19.1373
order.Lactobacillales.id.1800	Osteomyelitis	16	rs76717940	T	A	T	A	0.160943	0.150511	0.0637817	0.0439925	486484	0.000623275	0.0327	6.55e-07	24.2241
order.Lactobacillales.id.1800	Osteomyelitis	17	rs77558518	A	G	A	G	-0.106466	0.00352785	0.070618	0.0411376	486484	0.931659	0.0223484	1.67e-06	22.695
order.Lactobacillales.id.1800	Osteomyelitis	18	rs78938557	T	C	T	C	0.10553	-0.0391263	0.066713	0.0430356	486484	0.363265	0.0233581	2.31e-06	20.4117
order.Lactobacillales.id.1800	Osteomyelitis	19	rs9581006	C	T	C	T	0.22583	-0.000103627	0.040431	0.0542244	486484	0.998475	0.0469228	1.77e-06	23.1629
order.Methanobacteriales.id.120	Osteomyelitis	1	rs10202904	T	G	T	G	-0.121754	0.0261601	0.415847	0.0214704	486484	0.223063	0.0235357	3.01e-07	26.7615
order.Methanobacteriales.id.120	Osteomyelitis	2	rs10424197	G	A	G	A	-0.111274	-0.012262	0.332321	0.0224137	486484	0.584327	0.0247517	9.28e-06	20.2106
order.Methanobacteriales.id.120	Osteomyelitis	3	rs11018665	A	T	A	T	0.111465	0.0387702	0.355366	0.0221383	486484	0.0798988	0.0250516	6.52e-06	19.7975
order.Methanobacteriales.id.120	Osteomyelitis	4	rs12825290	C	G	C	G	-0.216781	-0.0224076	0.0663877	0.0427319	486484	0.600018	0.0493496	6.08e-06	19.2963
order.Methanobacteriales.id.120	Osteomyelitis	5	rs4257531	G	A	G	A	0.164498	-0.0254079	0.132878	0.031841	486484	0.424893	0.0364959	7.44e-06	20.3158
order.Methanobacteriales.id.120	Osteomyelitis	6	rs56131665	G	A	G	A	0.178661	0.0640721	0.098657	0.0356462	486484	0.0722653	0.039298	6.18e-06	20.669
order.Methanobacteriales.id.120	Osteomyelitis	7	rs62241835	G	T	G	T	-0.203385	0.0551535	0.0974268	0.0357543	486484	0.122935	0.0417931	1.63e-06	23.6827
order.Methanobacteriales.id.120	Osteomyelitis	8	rs6508769	T	C	T	C	0.153519	-0.0324774	0.159125	0.0295227	486484	0.271295	0.0344519	8.23e-06	19.8564
order.Methanobacteriales.id.120	Osteomyelitis	9	rs73068003	G	T	G	T	-0.15814	0.0383295	0.130104	0.03166	486484	0.226025	0.0351803	8.45e-06	20.2063
order.Methanobacteriales.id.120	Osteomyelitis	10	rs73457410	A	G	A	G	0.21534	0.0766159	0.0788008	0.0393436	486484	0.051492	0.0436695	1.41e-06	24.316
order.Methanobacteriales.id.120	Osteomyelitis	11	rs75208022	C	T	C	T	-0.227245	-0.0365625	0.0714504	0.0412103	486484	0.374961	0.048763	5.92e-06	21.7173
order.Methanobacteriales.id.120	Osteomyelitis	12	rs894996	C	A	C	A	0.216999	-0.0326824	0.0767896	0.0396546	486484	0.409839	0.0449076	1.88e-06	23.3495
order.MollicutesRF9.id.11579	Osteomyelitis	1	rs10071529	G	C	G	C	0.125105	0.00817273	0.067202	0.0424044	486484	0.847168	0.0278674	8.64e-06	20.1536
order.MollicutesRF9.id.11579	Osteomyelitis	2	rs11779863	G	A	G	A	-0.0772768	-0.0276455	0.217508	0.0258148	486484	0.284206	0.0172171	6.69e-06	20.1456
order.MollicutesRF9.id.11579	Osteomyelitis	3	rs12566890	T	G	T	G	-0.103134	-0.0727052	0.0804969	0.0398539	486484	0.0681083	0.0241775	8.11e-06	18.1961
order.MollicutesRF9.id.11579	Osteomyelitis	4	rs13100746	C	T	C	T	0.0638979	0.0226203	0.381936	0.0217713	486484	0.298806	0.0142685	7.29e-06	20.0546
order.MollicutesRF9.id.11579	Osteomyelitis	5	rs3932485	C	T	C	T	0.0626209	-0.00601716	0.400273	0.0216061	486484	0.780633	0.0141623	9.93e-06	19.551
order.MollicutesRF9.id.11579	Osteomyelitis	6	rs515984	T	C	T	C	-0.0875451	0.00120575	0.834807	0.028683	486484	0.966469	0.0190685	6.61e-06	21.078
order.MollicutesRF9.id.11579	Osteomyelitis	7	rs62188991	G	C	G	C	-0.110864	-0.0476003	0.0980281	0.0373247	486484	0.202202	0.0241355	5.27e-06	21.0993
order.MollicutesRF9.id.11579	Osteomyelitis	8	rs638542	G	A	G	A	-0.070592	0.0109427	0.282472	0.0234608	486484	0.640911	0.0157049	5.17e-06	20.2041
order.MollicutesRF9.id.11579	Osteomyelitis	9	rs739151	C	G	C	G	0.0652659	0.0310221	0.46138	0.0213482	486484	0.146183	0.0139773	3.09e-06	21.8035
order.MollicutesRF9.id.11579	Osteomyelitis	10	rs74603314	T	C	T	C	0.230767	-0.0859507	0.050492	0.0505244	486484	0.0889119	0.0489701	2.28e-06	22.2068
order.MollicutesRF9.id.11579	Osteomyelitis	11	rs76373661	G	A	G	A	0.0908218	0.0260296	0.137121	0.0308418	486484	0.398685	0.0202986	5.16e-06	20.0193
order.MollicutesRF9.id.11579	Osteomyelitis	12	rs7706512	G	A	G	A	0.0657351	-0.00626066	0.509596	0.0211761	486484	0.767499	0.0138979	2.27e-06	22.3715
order.MollicutesRF9.id.11579	Osteomyelitis	13	rs7801843	A	G	A	G	-0.0869495	0.050381	0.141044	0.030407	486484	0.0975439	0.0194509	9.47e-06	19.9826
order.MollicutesRF9.id.11579	Osteomyelitis	14	rs7853673	G	A	G	A	-0.0624389	-0.0231848	0.4915	0.0212954	486484	0.276277	0.0139833	6.73e-06	19.9386
order.MollicutesRF9.id.11579	Osteomyelitis	15	rs949341	G	A	G	A	0.0656602	-0.0182434	0.341652	0.0223747	486484	0.414866	0.0147216	7.73e-06	19.8926
order.NB1n.id.3953	Osteomyelitis	1	rs11251024	G	A	G	A	0.104201	-0.0170871	0.339878	0.02236	486484	0.44476	0.0206737	6.63e-07	25.4043
order.NB1n.id.3953	Osteomyelitis	2	rs11606187	A	G	A	G	-0.154539	0.0315378	0.0977018	0.0357982	486484	0.378325	0.0326288	3.31e-06	22.4324
order.NB1n.id.3953	Osteomyelitis	3	rs13219468	G	C	G	C	0.115344	-0.0247316	0.229928	0.0250999	486484	0.324464	0.0236958	1.41e-06	23.6944
order.NB1n.id.3953	Osteomyelitis	4	rs13385922	T	C	T	C	0.0929494	0.00825958	0.394437	0.0217063	486484	0.703563	0.0201348	3.97e-06	21.3107
order.NB1n.id.3953	Osteomyelitis	5	rs166849	G	A	G	A	0.0911053	-0.0150933	0.405313	0.021538	486484	0.483443	0.0202239	7.74e-06	20.2934
order.NB1n.id.3953	Osteomyelitis	6	rs2172426	C	T	C	T	-0.10212	-0.0276526	0.440201	0.0214562	486484	0.19747	0.0198947	3.17e-07	26.348
order.NB1n.id.3953	Osteomyelitis	7	rs267959	A	G	A	G	0.0988612	0.0452076	0.313488	0.0227723	486484	0.0471216	0.0209676	2.62e-06	22.2308
order.NB1n.id.3953	Osteomyelitis	8	rs4383094	T	C	T	C	0.149188	-0.0228242	0.113435	0.0334662	486484	0.495235	0.0320662	4.28e-06	21.6457
order.NB1n.id.3953	Osteomyelitis	9	rs55921101	A	T	A	T	-0.109245	-0.0288159	0.21224	0.0258846	486484	0.265602	0.0236201	4.32e-06	21.3916
order.NB1n.id.3953	Osteomyelitis	10	rs60583455	T	C	T	C	0.108934	-0.0223782	0.373789	0.0219993	486484	0.309049	0.021177	2.6e-07	26.4604
order.NB1n.id.3953	Osteomyelitis	11	rs60775321	T	C	T	C	-0.0962425	-0.0382362	0.312062	0.0230303	486484	0.0968635	0.0213842	7.1e-06	20.2558
order.NB1n.id.3953	Osteomyelitis	12	rs72671304	T	C	T	C	0.172322	0.0522405	0.0770737	0.0395978	486484	0.187077	0.0370028	3.8e-06	21.6876
order.NB1n.id.3953	Osteomyelitis	13	rs7911787	G	T	G	T	-0.223071	-0.0109231	0.0534988	0.0470129	486484	0.816272	0.0470232	3.39e-06	22.504
order.NB1n.id.3953	Osteomyelitis	14	rs8126061	T	C	T	C	-0.159135	-0.0158257	0.0794993	0.0390198	486484	0.685051	0.0351904	7.36e-06	20.4496
order.NB1n.id.3953	Osteomyelitis	15	rs9542068	T	C	T	C	0.0990709	-0.0282372	0.272893	0.0238451	486484	0.236337	0.0218149	6.52e-06	20.6245
order.Pasteurellales.id.3688	Osteomyelitis	1	rs10840326	C	G	C	G	-0.0717634	0.0287653	0.456163	0.0212598	486484	0.176045	0.0149229	1.44e-06	23.1259
order.Pasteurellales.id.3688	Osteomyelitis	2	rs10965428	C	A	C	A	-0.119902	-0.00399089	0.0805658	0.0389873	486484	0.918468	0.0258219	4.29e-06	21.5614
order.Pasteurellales.id.3688	Osteomyelitis	3	rs111582866	G	A	G	A	-0.113957	-0.0333697	0.106326	0.0344547	486484	0.33279	0.0256403	7.07e-06	19.7532
order.Pasteurellales.id.3688	Osteomyelitis	4	rs12050685	A	G	A	G	-0.0670948	0.00832497	0.398756	0.0215592	486484	0.699389	0.015239	9.19e-06	19.385
order.Pasteurellales.id.3688	Osteomyelitis	5	rs12191680	C	G	C	G	0.102214	0.0212868	0.15418	0.0296037	486484	0.472103	0.0197189	3.05e-07	26.8689
order.Pasteurellales.id.3688	Osteomyelitis	6	rs16970009	A	G	A	G	0.187381	-0.0414491	0.0472554	0.0498842	486484	0.406026	0.0429572	7.32e-06	19.0275
order.Pasteurellales.id.3688	Osteomyelitis	7	rs35510	A	G	A	G	0.122729	0.000396553	0.0937775	0.0363084	486484	0.991286	0.0264958	4.02e-06	21.4557
order.Pasteurellales.id.3688	Osteomyelitis	8	rs4822728	T	C	T	C	0.0685479	0.00929516	0.383741	0.0218055	486484	0.669906	0.0149032	4.72e-06	21.1557
order.Pasteurellales.id.3688	Osteomyelitis	9	rs6092684	A	T	A	T	0.0684647	-0.0223447	0.471474	0.0211448	486484	0.290628	0.014674	3.44e-06	21.7689
order.Pasteurellales.id.3688	Osteomyelitis	10	rs62568866	T	A	T	A	-0.118018	0.0168628	0.108941	0.0339114	486484	0.619005	0.0259206	7.23e-06	20.7304
order.Pasteurellales.id.3688	Osteomyelitis	11	rs6972479	A	G	A	G	-0.0781862	0.0425951	0.254967	0.0251644	486484	0.090517	0.0175366	7.75e-06	19.8779
order.Pasteurellales.id.3688	Osteomyelitis	12	rs72756943	G	A	G	A	0.13988	-0.0122991	0.0831245	0.0393406	486484	0.75456	0.0303029	3.35e-06	21.308
order.Pasteurellales.id.3688	Osteomyelitis	13	rs73139353	A	C	A	C	-0.222573	-0.0207089	0.0458684	0.0511011	486484	0.685291	0.0484634	8.71e-06	21.0919
order.Pasteurellales.id.3688	Osteomyelitis	14	rs731534	C	G	C	G	-0.0986502	-0.0304798	0.121026	0.0326582	486484	0.350666	0.0216316	9.46e-06	20.7978
order.Pasteurellales.id.3688	Osteomyelitis	15	rs76022354	C	T	C	T	0.24289	-0.0308235	0.0456919	0.05151	486484	0.549574	0.0500406	1.83e-06	23.5599
order.Pasteurellales.id.3688	Osteomyelitis	16	rs78909003	T	C	T	C	-0.241159	0.00674993	0.0519348	0.0475567	486484	0.887132	0.0498372	2.05e-06	23.4154
order.Pasteurellales.id.3688	Osteomyelitis	17	rs9382510	C	T	C	T	-0.0881865	-0.00600809	0.233821	0.0249818	486484	0.809943	0.0169965	2.48e-07	26.9207
order.Pasteurellales.id.3688	Osteomyelitis	18	rs9895850	T	C	T	C	-0.176406	-0.0438177	0.0507438	0.0481426	486484	0.362735	0.041017	9.08e-06	18.497
order.Pasteurellales.id.3688	Osteomyelitis	19	rs9938097	T	C	T	C	-0.0710386	0.00940177	0.330765	0.0227105	486484	0.678886	0.0158024	8.23e-06	20.2088
order.Rhodospirillales.id.2667	Osteomyelitis	1	rs1035406	G	A	G	A	-0.114725	-0.0437618	0.112641	0.0334283	486484	0.190492	0.0247994	4.07e-06	21.401
order.Rhodospirillales.id.2667	Osteomyelitis	2	rs11591293	G	T	G	T	0.0722755	-0.00937835	0.391394	0.0216199	486484	0.664445	0.0158186	4.69e-06	20.876
order.Rhodospirillales.id.2667	Osteomyelitis	3	rs11630875	T	C	T	C	0.0945198	-0.0264562	0.17604	0.0276655	486484	0.338926	0.0202139	3.7e-06	21.8649
order.Rhodospirillales.id.2667	Osteomyelitis	4	rs13336560	C	T	C	A	-0.0695313	-0.583696	0.000169222	1.01482	486484	0.565174	0.0157065	9.75e-06	19.5976
order.Rhodospirillales.id.2667	Osteomyelitis	5	rs13336560	C	T	C	T	-0.0695313	-0.00684294	0.481594	0.0221423	486484	0.757288	0.0157065	9.75e-06	19.5976
order.Rhodospirillales.id.2667	Osteomyelitis	6	rs1549633	A	C	A	C	0.0996735	-0.0253041	0.146777	0.0299176	486484	0.397666	0.0216667	3.88e-06	21.1629
order.Rhodospirillales.id.2667	Osteomyelitis	7	rs3730086	A	G	A	G	0.0800354	0.000703449	0.234888	0.0250874	486484	0.97763	0.0178737	7.98e-06	20.0509
order.Rhodospirillales.id.2667	Osteomyelitis	8	rs3754624	C	T	C	T	0.094128	-0.0071737	0.183832	0.0272339	486484	0.792233	0.0198389	2.68e-06	22.5114
order.Rhodospirillales.id.2667	Osteomyelitis	9	rs4278423	T	C	T	C	0.105215	0.0143869	0.122392	0.0324023	486484	0.657037	0.0233778	3.98e-06	20.2558
order.Rhodospirillales.id.2667	Osteomyelitis	10	rs4822789	G	C	G	C	0.0727755	0.0328249	0.342882	0.0223216	486484	0.141416	0.0159522	7.33e-06	20.8129
order.Rhodospirillales.id.2667	Osteomyelitis	11	rs55876211	C	T	C	T	-0.0865002	0.0151448	0.18063	0.0275083	486484	0.58194	0.0195197	7.87e-06	19.6377
order.Rhodospirillales.id.2667	Osteomyelitis	12	rs61933850	G	A	G	A	0.164663	-0.0171215	0.0636667	0.043304	486484	0.692563	0.0360285	7e-06	20.888
order.Rhodospirillales.id.2667	Osteomyelitis	13	rs7001029	C	T	C	T	0.120726	-0.0292791	0.0963649	0.0365026	486484	0.422489	0.0260989	2.83e-06	21.397
order.Rhodospirillales.id.2667	Osteomyelitis	14	rs76784716	A	G	A	G	0.136039	-0.0570729	0.0674279	0.0421274	486484	0.175491	0.0284399	1.31e-06	22.8808
order.Rhodospirillales.id.2667	Osteomyelitis	15	rs77304857	C	A	C	A	-0.0997433	-0.0623393	0.141023	0.0303341	486484	0.0398703	0.0222166	6.02e-06	20.1564
order.Rhodospirillales.id.2667	Osteomyelitis	16	rs9813022	A	G	A	G	-0.0830795	-0.019801	0.296025	0.0231348	486484	0.392055	0.0162642	3.07e-07	26.093
order.Selenomonadales.id.2165	Osteomyelitis	1	rs1135612	G	A	G	A	0.0529785	-0.0767908	0.253619	0.024282	486484	0.00156448	0.0119177	9.26e-06	19.7614
order.Selenomonadales.id.2165	Osteomyelitis	2	rs13086907	G	A	G	A	0.0625312	0.043462	0.215976	0.0257092	486484	0.0909285	0.0131735	1.95e-06	22.5315
order.Selenomonadales.id.2165	Osteomyelitis	3	rs1447205	G	C	G	C	-0.0502053	-0.0334007	0.395025	0.0216826	486484	0.123454	0.0108382	2.93e-06	21.4578
order.Selenomonadales.id.2165	Osteomyelitis	4	rs1643968	T	C	T	C	-0.0565284	-0.041715	0.299922	0.0231117	486484	0.0710853	0.0112298	4.15e-07	25.339
order.Selenomonadales.id.2165	Osteomyelitis	5	rs1649999	A	G	A	G	0.0748989	0.0154632	0.117847	0.033115	486484	0.640532	0.0166458	7.58e-06	20.2462
order.Selenomonadales.id.2165	Osteomyelitis	6	rs2834062	A	G	A	G	0.0489057	0.00137176	0.373257	0.0227698	486484	0.951961	0.0108842	8.44e-06	20.1897
order.Selenomonadales.id.2165	Osteomyelitis	7	rs4463806	T	C	T	C	-0.0543966	-0.00920133	0.232368	0.0250331	486484	0.713196	0.0129365	7.81e-06	17.6811
order.Selenomonadales.id.2165	Osteomyelitis	8	rs4722181	T	G	T	G	0.0501306	0.00516488	0.491149	0.0211544	486484	0.807113	0.0105798	2e-06	22.4518
order.Selenomonadales.id.2165	Osteomyelitis	9	rs60274479	T	C	T	C	-0.0659623	0.103338	0.193117	0.0272734	486484	0.000151266	0.0134137	1.16e-06	24.1822
order.Selenomonadales.id.2165	Osteomyelitis	10	rs61249479	A	C	A	C	0.0777075	-0.00272866	0.0879691	0.0374737	486484	0.941953	0.0168628	2.95e-06	21.2357
order.Selenomonadales.id.2165	Osteomyelitis	11	rs71405394	G	A	G	A	-0.114178	0.00104021	0.0670905	0.0420519	486484	0.980265	0.02405	2.17e-06	22.539
order.Selenomonadales.id.2165	Osteomyelitis	12	rs73232831	G	A	G	A	-0.151829	-0.0375458	0.0592016	0.0456616	486484	0.410927	0.0314932	1.87e-06	23.2421
order.Selenomonadales.id.2165	Osteomyelitis	13	rs9423647	G	A	G	A	0.047817	0.000183717	0.506132	0.0211718	486484	0.993076	0.0105282	6.06e-06	20.628
order.Verrucomicrobiales.id.4030	Osteomyelitis	1	rs11184341	G	C	G	C	0.0655342	-0.00657319	0.287388	0.0237614	486484	0.782062	0.0142231	4.13e-06	21.2299
order.Verrucomicrobiales.id.4030	Osteomyelitis	2	rs111862613	T	C	T	C	0.090699	-0.00742714	0.171312	0.0285335	486484	0.794636	0.0196746	3.74e-06	21.2517
order.Verrucomicrobiales.id.4030	Osteomyelitis	3	rs117107102	A	G	A	G	0.204683	0.0139642	0.0417405	0.0531756	486484	0.792855	0.0431573	2.92e-06	22.4934
order.Verrucomicrobiales.id.4030	Osteomyelitis	4	rs11729256	T	C	T	C	0.0749798	-0.0168904	0.258728	0.0241681	486484	0.484634	0.0150177	6.73e-07	24.9277
order.Verrucomicrobiales.id.4030	Osteomyelitis	5	rs12908520	G	A	G	A	0.0618926	-0.0077127	0.432844	0.0213704	486484	0.71817	0.0130946	2.17e-06	22.3404
order.Verrucomicrobiales.id.4030	Osteomyelitis	6	rs2602429	C	T	C	T	0.0746844	-0.0308606	0.220141	0.0257833	486484	0.231337	0.0156194	2.58e-06	22.8628
order.Verrucomicrobiales.id.4030	Osteomyelitis	7	rs4242783	G	A	G	A	0.0689292	-0.0260905	0.260639	0.0240789	486484	0.278567	0.0147693	2.64e-06	21.7815
order.Verrucomicrobiales.id.4030	Osteomyelitis	8	rs4936098	A	G	A	G	0.0648843	-0.0273377	0.375402	0.021962	486484	0.213214	0.0135928	1.12e-06	22.7856
order.Verrucomicrobiales.id.4030	Osteomyelitis	9	rs61779207	G	A	G	A	-0.0758309	-0.0132323	0.182181	0.0274594	486484	0.629886	0.0167762	6.72e-06	20.4318
order.Verrucomicrobiales.id.4030	Osteomyelitis	10	rs74542928	T	C	T	C	0.112164	0.00617819	0.0988736	0.0353971	486484	0.861442	0.0236422	1.63e-06	22.5076
order.Verrucomicrobiales.id.4030	Osteomyelitis	11	rs9349825	A	G	A	G	-0.0704036	0.00660696	0.266361	0.0240783	486484	0.783781	0.0147128	2.54e-06	22.8981
order.Verrucomicrobiales.id.4030	Osteomyelitis	12	rs941682	G	A	G	A	-0.0631436	0.0192132	0.274708	0.023673	486484	0.417016	0.0143767	9.61e-06	19.2902
order.Victivallales.id.2254	Osteomyelitis	1	rs1002941	G	A	G	A	0.105025	0.0213955	0.273788	0.0237082	486484	0.366818	0.0233484	8.15e-06	20.2334
order.Victivallales.id.2254	Osteomyelitis	2	rs11770843	C	T	C	T	0.109431	0.00133445	0.291326	0.023699	486484	0.955096	0.0234879	1.91e-06	21.7066
order.Victivallales.id.2254	Osteomyelitis	3	rs17114848	G	A	G	A	0.152377	-0.0281769	0.122668	0.0327645	486484	0.389797	0.0324332	4.06e-06	22.0729
order.Victivallales.id.2254	Osteomyelitis	4	rs2031282	A	G	A	G	0.122369	0.00447069	0.170547	0.0298679	486484	0.881015	0.0270329	4.38e-06	20.4905
order.Victivallales.id.2254	Osteomyelitis	5	rs2731834	C	G	C	G	0.109438	0.00344593	0.265702	0.024027	486484	0.885959	0.023693	4.24e-06	21.3351
order.Victivallales.id.2254	Osteomyelitis	6	rs2825714	A	G	A	G	-0.13741	-0.0607736	0.146659	0.0298026	486484	0.0414295	0.0289246	1.72e-06	22.5685
order.Victivallales.id.2254	Osteomyelitis	7	rs62570196	C	T	C	T	-0.21635	0.0566083	0.0801803	0.0393943	486484	0.150727	0.0439866	1.08e-06	24.1922
order.Victivallales.id.2254	Osteomyelitis	8	rs72640280	A	G	A	G	0.220207	-0.0557687	0.0581127	0.0454336	486484	0.219644	0.0486196	5.18e-06	20.5134
order.Victivallales.id.2254	Osteomyelitis	9	rs73113483	T	A	T	A	-0.131217	0.00506292	0.129149	0.0316212	486484	0.872793	0.0288713	8.66e-06	20.6561
order.Victivallales.id.2254	Osteomyelitis	10	rs77599476	A	G	A	G	0.230292	0.0332306	0.054624	0.0465381	486484	0.475195	0.0480168	1.86e-06	23.0022
family.Acidaminococcaceae.id.2166	Osteomyelitis	1	rs262812	T	C	T	C	-0.065675	-0.0397907	0.260283	0.0241204	486484	0.0990102	0.0142257	3.25e-06	21.3135
family.Acidaminococcaceae.id.2166	Osteomyelitis	2	rs2933324	A	G	A	G	-0.0662557	-0.0430189	0.279306	0.0236036	486484	0.0683707	0.0140257	2.24e-06	22.3152
family.Acidaminococcaceae.id.2166	Osteomyelitis	3	rs45497800	T	C	T	C	-0.117863	0.0221972	0.0840264	0.0386439	486484	0.565695	0.0257351	5.86e-06	20.975
family.Acidaminococcaceae.id.2166	Osteomyelitis	4	rs6427992	G	C	G	C	-0.0595857	-0.0107647	0.404012	0.0215336	486484	0.617145	0.01296	4.24e-06	21.1384
family.Acidaminococcaceae.id.2166	Osteomyelitis	5	rs6589457	A	G	A	G	0.165911	0.0085536	0.052634	0.0472429	486484	0.856324	0.0349516	2.32e-06	22.5328
family.Acidaminococcaceae.id.2166	Osteomyelitis	6	rs6923842	T	C	T	C	-0.0796106	0.056761	0.189237	0.0270108	486484	0.0356041	0.0169192	2.21e-06	22.1401
family.Acidaminococcaceae.id.2166	Osteomyelitis	7	rs74540770	G	A	G	A	-0.108969	-0.0181492	0.0888017	0.0379168	486484	0.632182	0.0243533	7.09e-06	20.0213
family.Acidaminococcaceae.id.2166	Osteomyelitis	8	rs78702810	T	C	T	C	-0.143755	0.0146685	0.0447528	0.0522129	486484	0.778761	0.0323244	9.16e-06	19.7782
family.Actinomycetaceae.id.421	Osteomyelitis	1	rs2889192	G	T	G	T	0.0887537	0.00477064	0.229164	0.0251886	486484	0.849782	0.0195009	3.64e-06	20.7141
family.Actinomycetaceae.id.421	Osteomyelitis	2	rs34583783	G	T	G	T	0.123756	0.0426504	0.10938	0.0338618	486484	0.207834	0.026427	5.48e-06	21.9299
family.Actinomycetaceae.id.421	Osteomyelitis	3	rs35011108	A	G	A	G	0.241826	-0.043266	0.0505541	0.0493283	486484	0.380431	0.0503796	1.83e-06	23.0408
family.Actinomycetaceae.id.421	Osteomyelitis	4	rs4073240	G	A	G	A	0.0747546	0.023527	0.389342	0.0217301	486484	0.278947	0.0164684	6.05e-06	20.6051
family.Actinomycetaceae.id.421	Osteomyelitis	5	rs58484246	T	C	T	C	0.0761407	-0.0320929	0.346122	0.022201	486484	0.148301	0.0169007	6.12e-06	20.2967
family.Alcaligenaceae.id.2875	Osteomyelitis	1	rs112135816	T	G	T	G	-0.0775052	-0.00573299	0.121453	0.0326842	486484	0.860761	0.0171554	5.28e-06	20.4109
family.Alcaligenaceae.id.2875	Osteomyelitis	2	rs112159068	A	T	A	T	0.131484	0.0135019	0.0544619	0.047637	486484	0.776844	0.0281089	3.56e-06	21.8806
family.Alcaligenaceae.id.2875	Osteomyelitis	3	rs1153990	A	G	A	G	-0.058727	0.00810944	0.234251	0.0249878	486484	0.745532	0.0128306	5.97e-06	20.95
family.Alcaligenaceae.id.2875	Osteomyelitis	4	rs147968	C	T	C	T	0.0489475	-0.0296734	0.436208	0.0214486	486484	0.166523	0.0110321	9.13e-06	19.6855
family.Alcaligenaceae.id.2875	Osteomyelitis	5	rs17000015	A	T	A	T	-0.0609257	-0.0115088	0.251551	0.0246448	486484	0.640509	0.0125363	1.13e-06	23.619
family.Alcaligenaceae.id.2875	Osteomyelitis	6	rs2367850	G	C	G	C	0.0629104	-0.00788026	0.207859	0.0272211	486484	0.772206	0.0131712	1.85e-06	22.8136
family.Alcaligenaceae.id.2875	Osteomyelitis	7	rs28480294	T	C	T	C	-0.0516967	0.00284619	0.357687	0.0222307	486484	0.898125	0.0115503	6.61e-06	20.0326
family.Alcaligenaceae.id.2875	Osteomyelitis	8	rs4033856	C	T	C	T	0.081834	-0.0219903	0.1198	0.0327646	486484	0.502119	0.0168931	1.03e-06	23.4665
family.Alcaligenaceae.id.2875	Osteomyelitis	9	rs62191117	A	G	A	G	0.0684302	-0.0518688	0.212448	0.0261229	486484	0.0470815	0.0133636	2.76e-07	26.221
family.Alcaligenaceae.id.2875	Osteomyelitis	10	rs62395635	T	C	T	C	0.110583	0.0653143	0.0646835	0.0432486	486484	0.130991	0.0238514	3.35e-06	21.4955
family.Alcaligenaceae.id.2875	Osteomyelitis	11	rs67737557	C	G	C	G	0.0738409	0.00742867	0.16587	0.0285666	486484	0.794827	0.0151678	1.04e-06	23.7001
family.Alcaligenaceae.id.2875	Osteomyelitis	12	rs6969323	A	C	A	C	-0.0593564	0.010799	0.236623	0.0248729	486484	0.664168	0.0129137	3.89e-06	21.127
family.Alcaligenaceae.id.2875	Osteomyelitis	13	rs7302582	G	C	G	C	-0.106817	-0.0333752	0.0550192	0.046302	486484	0.471024	0.023298	3.34e-06	21.0203
family.Alcaligenaceae.id.2875	Osteomyelitis	14	rs74776516	T	G	T	G	-0.0944052	0.0388546	0.078069	0.0397821	486484	0.328724	0.0213287	6.85e-06	19.5914
family.Alcaligenaceae.id.2875	Osteomyelitis	15	rs7638039	T	C	T	C	0.0603335	-0.0357125	0.24664	0.0246122	486484	0.146778	0.0127779	2.7e-06	22.2946
family.Alcaligenaceae.id.2875	Osteomyelitis	16	rs9537886	A	C	A	C	-0.0570888	-0.0208593	0.454516	0.0212351	486484	0.325951	0.0110683	2.35e-07	26.6038
family.Alcaligenaceae.id.2875	Osteomyelitis	17	rs9964679	A	G	A	G	0.0537051	0.00352715	0.300039	0.0233361	486484	0.879861	0.0116008	4.47e-06	21.4316
family.Bacteroidaceae.id.917	Osteomyelitis	1	rs11585893	A	G	A	G	-0.0740746	-0.039894	0.143663	0.0306994	486484	0.193772	0.0147633	1.8e-06	25.175
family.Bacteroidaceae.id.917	Osteomyelitis	2	rs13207588	A	G	A	G	-0.059205	0.0144748	0.233388	0.0259548	486484	0.577053	0.0131195	7.49e-06	20.365
family.Bacteroidaceae.id.917	Osteomyelitis	3	rs1340391	T	C	T	C	-0.0592004	0.049273	0.198057	0.0265688	486484	0.063662	0.0132244	6.73e-06	20.0399
family.Bacteroidaceae.id.917	Osteomyelitis	4	rs17619981	T	G	T	G	0.0880978	0.0027391	0.100715	0.0351058	486484	0.937809	0.0187002	2.69e-06	22.1941
family.Bacteroidaceae.id.917	Osteomyelitis	5	rs2023437	T	C	T	C	-0.0782324	0.0770341	0.113068	0.0334528	486484	0.0212917	0.0167634	5.02e-06	21.7796
family.Bacteroidaceae.id.917	Osteomyelitis	6	rs2366421	T	A	T	A	-0.0528153	-0.000265893	0.268148	0.0238594	486484	0.991108	0.0117124	7.65e-06	20.3341
family.Bacteroidaceae.id.917	Osteomyelitis	7	rs28757219	T	A	T	A	0.0818398	-0.000571285	0.157645	0.0294833	486484	0.984541	0.0170319	1.29e-06	23.089
family.Bacteroidaceae.id.917	Osteomyelitis	8	rs495004	C	G	C	G	-0.0607475	0.00567086	0.19115	0.0269348	486484	0.833246	0.0129865	3.42e-06	21.8811
family.Bacteroidaceae.id.917	Osteomyelitis	9	rs66474973	G	T	G	T	0.0812515	-0.0297589	0.1157	0.0331324	486484	0.369089	0.0164479	6.81e-07	24.403
family.Bacteroidaceae.id.917	Osteomyelitis	10	rs66710942	C	T	C	T	0.0488038	-0.00569804	0.407446	0.0216185	486484	0.792109	0.0107412	5.86e-06	20.6443
family.Bacteroidaceae.id.917	Osteomyelitis	11	rs6795673	C	T	C	T	0.0538565	0.0135031	0.445002	0.0212921	486484	0.52596	0.0105251	3.38e-07	26.1832
family.Bacteroidaceae.id.917	Osteomyelitis	12	rs9507307	C	T	C	T	0.0604456	-0.0190288	0.194927	0.0267512	486484	0.476881	0.0129128	2.13e-06	21.9124
family.BacteroidalesS24.7group.id.11173	Osteomyelitis	1	rs10872669	A	G	A	G	-0.123071	0.0201232	0.113808	0.0332193	486484	0.544668	0.0275665	9.49e-06	19.9317
family.BacteroidalesS24.7group.id.11173	Osteomyelitis	2	rs11135366	C	G	C	G	0.0842142	-0.0277944	0.277343	0.0237488	486484	0.24186	0.0183739	8.78e-06	21.0072
family.BacteroidalesS24.7group.id.11173	Osteomyelitis	3	rs17043785	T	C	T	C	-0.176187	0.0727779	0.0520941	0.0478141	486484	0.127984	0.0347133	5.12e-07	25.7606
family.BacteroidalesS24.7group.id.11173	Osteomyelitis	4	rs61508842	T	C	T	C	0.122574	-0.0340075	0.102701	0.0348961	486484	0.329791	0.0272389	7.83e-06	20.2498
family.BacteroidalesS24.7group.id.11173	Osteomyelitis	5	rs6831034	T	A	T	A	-0.0956546	-0.0356106	0.192089	0.0268629	486484	0.184957	0.0205228	6.1e-06	21.7239
family.BacteroidalesS24.7group.id.11173	Osteomyelitis	6	rs689695	C	A	C	A	0.0814578	-0.0201536	0.363435	0.0220716	486484	0.361189	0.0167057	1.28e-06	23.7759
family.BacteroidalesS24.7group.id.11173	Osteomyelitis	7	rs7217209	C	T	C	T	0.0843019	-0.0252886	0.259113	0.0287196	486484	0.37857	0.0187308	8.43e-06	20.2564
family.BacteroidalesS24.7group.id.11173	Osteomyelitis	8	rs738193	T	C	T	C	0.0847328	0.0182243	0.366567	0.0219543	486484	0.406483	0.0165856	3.82e-07	26.1
family.BacteroidalesS24.7group.id.11173	Osteomyelitis	9	rs78609301	A	G	A	G	-0.0867065	0.0463587	0.198541	0.0264351	486484	0.0794859	0.0195709	7.09e-06	19.6283
family.BacteroidalesS24.7group.id.11173	Osteomyelitis	10	rs941000	C	T	C	T	0.0850266	-0.0208564	0.417325	0.0214187	486484	0.330183	0.0163382	3.16e-07	27.0831
family.Bifidobacteriaceae.id.433	Osteomyelitis	1	rs10496759	G	C	G	C	0.0637133	0.00827049	0.175148	0.0278257	486484	0.766295	0.0144305	8.8e-06	19.4938
family.Bifidobacteriaceae.id.433	Osteomyelitis	2	rs10831953	G	A	G	A	0.0537537	0.0297136	0.354166	0.0220929	486484	0.178644	0.0123746	9.95e-06	18.8693
family.Bifidobacteriaceae.id.433	Osteomyelitis	3	rs10841473	G	C	G	C	-0.0613031	0.00184405	0.263791	0.0240286	486484	0.938827	0.0128844	2.28e-06	22.6378
family.Bifidobacteriaceae.id.433	Osteomyelitis	4	rs10857328	T	A	T	A	0.0562	0.0282412	0.301461	0.0230688	486484	0.220872	0.0126395	7.24e-06	19.7703
family.Bifidobacteriaceae.id.433	Osteomyelitis	5	rs12446429	T	C	T	C	0.0810099	-0.0221458	0.123859	0.03505	486484	0.527495	0.019073	8.53e-06	18.04
family.Bifidobacteriaceae.id.433	Osteomyelitis	6	rs13020688	G	A	G	A	0.0584045	-0.0146631	0.384636	0.0218734	486484	0.502628	0.0122081	1.57e-06	22.8872
family.Bifidobacteriaceae.id.433	Osteomyelitis	7	rs182549	C	T	C	T	0.11707	-0.010043	0.261262	0.0251283	486484	0.689403	0.0126703	5.94e-20	85.3717
family.Bifidobacteriaceae.id.433	Osteomyelitis	8	rs4567981	T	A	T	A	0.0577763	-0.00155069	0.428302	0.0215214	486484	0.942559	0.0117388	8.88e-07	24.2242
family.Bifidobacteriaceae.id.433	Osteomyelitis	9	rs4957061	T	C	T	C	0.0569873	-0.00303208	0.483196	0.0214123	486484	0.887392	0.0116907	1.15e-06	23.7614
family.Bifidobacteriaceae.id.433	Osteomyelitis	10	rs540489	T	G	T	G	-0.0632518	0.00878973	0.237561	0.0250439	486484	0.725608	0.013817	5.37e-06	20.9567
family.Bifidobacteriaceae.id.433	Osteomyelitis	11	rs55888705	A	G	A	G	0.053673	0.0189296	0.366357	0.0219656	486484	0.388806	0.0120586	8.66e-06	19.8114
family.Bifidobacteriaceae.id.433	Osteomyelitis	12	rs677208	G	C	G	C	0.0728589	-0.0166275	0.135659	0.0312444	486484	0.594604	0.0164821	6e-06	19.5408
family.Bifidobacteriaceae.id.433	Osteomyelitis	13	rs6899771	A	G	A	G	-0.0914312	-0.00377956	0.0865502	0.0376051	486484	0.919942	0.0202604	7.28e-06	20.3655
family.Bifidobacteriaceae.id.433	Osteomyelitis	14	rs7174549	C	T	C	T	0.0551726	0.00589339	0.331355	0.0225182	486484	0.79354	0.0124655	6.87e-06	19.5898
family.Bifidobacteriaceae.id.433	Osteomyelitis	15	rs7322849	T	C	T	C	0.110676	0.0523002	0.0800348	0.0457527	486484	0.252994	0.0200996	1.74e-08	30.3202
family.Bifidobacteriaceae.id.433	Osteomyelitis	16	rs73797465	T	G	T	G	-0.0942612	-0.00919343	0.0684267	0.0430775	486484	0.831002	0.0208421	4.85e-06	20.4542
family.Bifidobacteriaceae.id.433	Osteomyelitis	17	rs76671854	C	G	C	G	-0.0892981	-0.0119058	0.124512	0.0320771	486484	0.710516	0.0183177	1.04e-06	23.7653
family.Bifidobacteriaceae.id.433	Osteomyelitis	18	rs857444	C	T	C	T	0.0553965	-0.0181632	0.359002	0.0222005	486484	0.413276	0.0120669	3.82e-06	21.0752
family.Christensenellaceae.id.1866	Osteomyelitis	1	rs117186816	G	A	G	A	-0.206476	-0.0206483	0.0462763	0.051549	486484	0.688747	0.0436362	6.52e-06	22.3894
family.Christensenellaceae.id.1866	Osteomyelitis	2	rs12380890	A	G	A	G	-0.0503972	0.0443685	0.423405	0.021402	486484	0.0381628	0.0111047	5.78e-06	20.5966
family.Christensenellaceae.id.1866	Osteomyelitis	3	rs12657403	A	G	A	G	0.078108	-0.0240549	0.116035	0.0329997	486484	0.466037	0.0171887	5.59e-06	20.6493
family.Christensenellaceae.id.1866	Osteomyelitis	4	rs4076564	G	A	G	A	-0.188623	0.0602932	0.036158	0.0565371	486484	0.286227	0.039209	8.06e-06	23.1429
family.Christensenellaceae.id.1866	Osteomyelitis	5	rs4805124	C	G	C	G	0.0486508	-0.00558598	0.460898	0.021244	486484	0.792594	0.0109067	8.36e-06	19.8973
family.Christensenellaceae.id.1866	Osteomyelitis	6	rs62573205	G	A	G	A	-0.0654804	-0.0731411	0.19764	0.0266235	486484	0.00601008	0.0133503	1.49e-06	24.057
family.Christensenellaceae.id.1866	Osteomyelitis	7	rs7211194	C	T	C	T	0.0492094	0.00463947	0.466948	0.021268	486484	0.827318	0.0110916	9.94e-06	19.6836
family.Christensenellaceae.id.1866	Osteomyelitis	8	rs72706624	G	T	G	T	0.0882626	-0.00688114	0.100516	0.0356047	486484	0.846751	0.0197575	6.38e-06	19.9568
family.Christensenellaceae.id.1866	Osteomyelitis	9	rs77867022	G	T	G	T	-0.160443	-0.0655776	0.0385045	0.0550647	486484	0.233685	0.0379589	8.82e-06	17.8656
family.Christensenellaceae.id.1866	Osteomyelitis	10	rs870002	C	T	C	T	0.0488951	-0.0195785	0.524898	0.0212844	486484	0.357651	0.0109817	6.54e-06	19.8241
family.Christensenellaceae.id.1866	Osteomyelitis	11	rs892686	A	G	A	G	0.0506107	0.00068636	0.475387	0.0213067	486484	0.974302	0.0109651	4.12e-06	21.3041
family.Christensenellaceae.id.1866	Osteomyelitis	12	rs9608766	T	C	T	C	-0.0682134	0.00591601	0.167695	0.0282828	486484	0.834313	0.01496	3.33e-06	20.7911
family.Clostridiaceae1.id.1869	Osteomyelitis	1	rs10875374	C	T	C	T	-0.0536759	0.0013341	0.448409	0.0212078	486484	0.949841	0.0119436	8.1e-06	20.1971
family.Clostridiaceae1.id.1869	Osteomyelitis	2	rs12186080	G	A	G	A	0.0748236	0.0311133	0.164299	0.0285394	486484	0.27563	0.016246	5.34e-06	21.2122
family.Clostridiaceae1.id.1869	Osteomyelitis	3	rs12341505	G	A	G	A	0.0814503	-0.000984996	0.139715	0.0304273	486484	0.974175	0.0179338	4.54e-06	20.6272
family.Clostridiaceae1.id.1869	Osteomyelitis	4	rs12490337	C	G	C	G	-0.0616944	-0.00843902	0.237961	0.0247799	486484	0.733436	0.013693	6.91e-06	20.2999
family.Clostridiaceae1.id.1869	Osteomyelitis	5	rs2795528	G	A	G	A	-0.180969	-0.0594592	0.0571084	0.0453952	486484	0.190259	0.0390911	3.81e-06	21.4315
family.Clostridiaceae1.id.1869	Osteomyelitis	6	rs2817172	C	T	C	T	0.0563367	0.00810044	0.371812	0.0219879	486484	0.712572	0.012392	5.27e-06	20.668
family.Clostridiaceae1.id.1869	Osteomyelitis	7	rs4723021	T	C	T	C	-0.106376	-0.0207644	0.0613077	0.0442252	486484	0.638702	0.0241944	7.42e-06	19.3313
family.Clostridiaceae1.id.1869	Osteomyelitis	8	rs550843	T	C	T	C	-0.0734787	0.0167374	0.124335	0.0324646	486484	0.606164	0.0168383	7.09e-06	19.0425
family.Clostridiaceae1.id.1869	Osteomyelitis	9	rs56188186	A	G	A	G	0.0967774	-0.0393101	0.0903534	0.0377314	486484	0.297486	0.0217471	8.24e-06	19.8036
family.Clostridiaceae1.id.1869	Osteomyelitis	10	rs62397761	A	G	A	G	0.0615805	-0.0323729	0.267008	0.0238611	486484	0.174869	0.0136198	9.08e-06	20.443
family.Clostridiaceae1.id.1869	Osteomyelitis	11	rs881532	A	G	A	G	-0.0533035	0.00401993	0.487376	0.0210926	486484	0.848851	0.0119011	7.9e-06	20.0604
family.ClostridialesvadinBB60group.id.11286	Osteomyelitis	1	rs10517600	T	G	T	G	0.0626993	-0.0539227	0.52688	0.0211551	486484	0.0108056	0.0139364	6.83e-06	20.2406
family.ClostridialesvadinBB60group.id.11286	Osteomyelitis	2	rs10904722	C	T	C	T	-0.0672314	0.0274089	0.318466	0.0226937	486484	0.227134	0.0147123	5.05e-06	20.8825
family.ClostridialesvadinBB60group.id.11286	Osteomyelitis	3	rs118104867	C	T	C	T	0.214464	0.0383276	0.0502753	0.0486236	486484	0.430549	0.0455098	3.44e-06	22.2075
family.ClostridialesvadinBB60group.id.11286	Osteomyelitis	4	rs13409132	A	G	A	G	-0.165419	0.0682795	0.0538954	0.0469676	486484	0.146013	0.0352154	4.37e-06	22.0649
family.ClostridialesvadinBB60group.id.11286	Osteomyelitis	5	rs17121075	G	A	G	A	0.0769254	0.022649	0.188123	0.0274387	486484	0.409122	0.0172234	7.91e-06	19.9482
family.ClostridialesvadinBB60group.id.11286	Osteomyelitis	6	rs2191834	G	T	G	T	0.0746375	-0.026228	0.256731	0.0242381	486484	0.279209	0.0159136	2.5e-06	21.9977
family.ClostridialesvadinBB60group.id.11286	Osteomyelitis	7	rs28691777	C	T	C	T	0.137134	-0.0231779	0.0657022	0.042841	486484	0.588493	0.0266996	6.96e-07	26.3802
family.ClostridialesvadinBB60group.id.11286	Osteomyelitis	8	rs34088226	A	G	A	G	-0.117807	-0.0363987	0.0700523	0.0421005	486484	0.387275	0.026924	7.66e-06	19.1454
family.ClostridialesvadinBB60group.id.11286	Osteomyelitis	9	rs55682560	C	T	C	T	-0.131519	0.0108007	0.0780232	0.0395578	486484	0.784825	0.0261319	4.97e-07	25.3302
family.ClostridialesvadinBB60group.id.11286	Osteomyelitis	10	rs6588624	G	A	G	A	-0.0662317	0.0103997	0.501794	0.0212408	486484	0.62441	0.0138147	1.79e-06	22.9853
family.ClostridialesvadinBB60group.id.11286	Osteomyelitis	11	rs66714985	A	C	A	C	0.116908	0.0333968	0.0719201	0.041068	486484	0.416099	0.0252447	4.85e-06	21.446
family.ClostridialesvadinBB60group.id.11286	Osteomyelitis	12	rs6755871	C	G	C	G	-0.0613825	-0.0223074	0.445232	0.0212689	486484	0.294258	0.0138976	9.33e-06	19.5079
family.ClostridialesvadinBB60group.id.11286	Osteomyelitis	13	rs7226487	A	G	A	G	-0.0643682	0.0225541	0.468842	0.0213226	486484	0.290167	0.0138701	3.58e-06	21.5368
family.ClostridialesvadinBB60group.id.11286	Osteomyelitis	14	rs7538034	T	G	T	G	-0.078598	-0.0437448	0.225214	0.0255181	486484	0.0864809	0.0165982	2.37e-06	22.4233
family.ClostridialesvadinBB60group.id.11286	Osteomyelitis	15	rs7725895	A	G	A	G	-0.116224	-0.0273132	0.0650823	0.0428614	486484	0.523965	0.0240367	3.94e-06	23.3797
family.ClostridialesvadinBB60group.id.11286	Osteomyelitis	16	rs989682	A	G	A	G	0.070194	0.00411809	0.301162	0.0230944	486484	0.858475	0.0155364	6.85e-06	20.4126
family.Coriobacteriaceae.id.811	Osteomyelitis	1	rs11073596	T	G	T	G	0.0510212	0.0221841	0.321026	0.0231231	486484	0.337361	0.0114339	8.14e-06	19.9118
family.Coriobacteriaceae.id.811	Osteomyelitis	2	rs11250875	T	C	T	C	0.06075	-0.0512043	0.203257	0.0262741	486484	0.0513133	0.0130939	4.83e-06	21.5256
family.Coriobacteriaceae.id.811	Osteomyelitis	3	rs11656361	A	C	A	C	0.0773006	0.0350981	0.117153	0.0336972	486484	0.29761	0.017553	8.02e-06	19.3939
family.Coriobacteriaceae.id.811	Osteomyelitis	4	rs12974142	G	A	G	A	0.0789796	-0.0245085	0.105172	0.0343853	486484	0.475995	0.0177205	8.51e-06	19.8646
family.Coriobacteriaceae.id.811	Osteomyelitis	5	rs13307134	C	T	C	T	0.0565686	0.0477614	0.239217	0.0248899	486484	0.0549959	0.0126265	7.8e-06	20.0718
family.Coriobacteriaceae.id.811	Osteomyelitis	6	rs1397793	G	A	G	A	-0.0498855	-0.0330611	0.338929	0.0231889	486484	0.153946	0.0112446	9.77e-06	19.6815
family.Coriobacteriaceae.id.811	Osteomyelitis	7	rs1816223	A	G	A	G	-0.0586265	0.0052301	0.207602	0.0262236	486484	0.841916	0.0129006	4.84e-06	20.6523
family.Coriobacteriaceae.id.811	Osteomyelitis	8	rs2442778	G	A	G	A	-0.116408	-0.0122833	0.048066	0.0496974	486484	0.804782	0.0258545	9.03e-06	20.2719
family.Coriobacteriaceae.id.811	Osteomyelitis	9	rs3025411	A	G	A	G	0.0926543	-0.0449189	0.0858125	0.0393875	486484	0.254104	0.0209468	8.27e-06	19.5657
family.Coriobacteriaceae.id.811	Osteomyelitis	10	rs34739816	G	T	G	T	0.0965017	-0.0211339	0.0757539	0.0403366	486484	0.600322	0.0207666	3.88e-06	21.5943
family.Coriobacteriaceae.id.811	Osteomyelitis	11	rs62448869	T	A	T	A	-0.0486059	0.0227898	0.426738	0.0213873	486484	0.286615	0.0108982	7.87e-06	19.8914
family.Coriobacteriaceae.id.811	Osteomyelitis	12	rs67561917	A	G	A	G	-0.0714367	0.0199905	0.135557	0.0310816	486484	0.520118	0.0154113	5.39e-06	21.4863
family.Coriobacteriaceae.id.811	Osteomyelitis	13	rs719099	A	G	A	G	0.0778402	0.0237317	0.12122	0.0325213	486484	0.465557	0.0155815	5.43e-07	24.9568
family.Coriobacteriaceae.id.811	Osteomyelitis	14	rs76779974	C	G	C	G	0.0774888	-0.00554716	0.123727	0.032094	486484	0.862776	0.0171877	5.63e-06	20.3256
family.Coriobacteriaceae.id.811	Osteomyelitis	15	rs80046645	C	G	C	G	0.25584	0.0867197	0.0535056	0.0470361	486484	0.0652289	0.0561995	4.66e-06	20.7239
family.Coriobacteriaceae.id.811	Osteomyelitis	16	rs8010111	G	A	G	A	-0.103377	0.00916315	0.068913	0.0416709	486484	0.825954	0.0229286	6.9e-06	20.3278
family.Defluviitaleaceae.id.1924	Osteomyelitis	1	rs112893842	T	C	T	C	0.110761	0.0158459	0.125715	0.0323362	486484	0.624108	0.0232545	2.75e-06	22.6862
family.Defluviitaleaceae.id.1924	Osteomyelitis	2	rs17051335	C	T	C	T	-0.134314	0.0332345	0.0692578	0.0417402	486484	0.425902	0.0292201	4.58e-06	21.1288
family.Defluviitaleaceae.id.1924	Osteomyelitis	3	rs1908593	T	C	T	C	0.070223	-0.0189596	0.547813	0.0213139	486484	0.373712	0.0156601	7.86e-06	20.1081
family.Defluviitaleaceae.id.1924	Osteomyelitis	4	rs4344384	G	T	G	T	0.0708803	-0.00262559	0.48033	0.0212282	486484	0.901566	0.0156121	5.86e-06	20.6124
family.Defluviitaleaceae.id.1924	Osteomyelitis	5	rs4677103	A	G	A	G	0.0977203	-0.00940341	0.198019	0.0275129	486484	0.732516	0.0197033	9.42e-07	24.5976
family.Defluviitaleaceae.id.1924	Osteomyelitis	6	rs540220	T	C	T	C	-0.123954	-0.0171145	0.068922	0.0416048	486484	0.680809	0.0289814	9.48e-06	18.2928
family.Defluviitaleaceae.id.1924	Osteomyelitis	7	rs55658617	T	C	T	C	0.177314	-0.0315085	0.0792242	0.0391309	486484	0.4207	0.0361844	1.41e-06	24.0128
family.Defluviitaleaceae.id.1924	Osteomyelitis	8	rs72731813	C	T	C	T	-0.149751	-0.0578641	0.085498	0.0384443	486484	0.132287	0.0293415	2.76e-07	26.0481
family.Defluviitaleaceae.id.1924	Osteomyelitis	9	rs9608282	T	G	T	G	0.139014	0.0261616	0.0784603	0.0400501	486484	0.513613	0.0299429	4.61e-06	21.554
family.Defluviitaleaceae.id.1924	Osteomyelitis	10	rs9725395	A	G	A	G	-0.138357	0.0352315	0.0792177	0.0391498	486484	0.368165	0.0295185	3.41e-06	21.9691
family.Desulfovibrionaceae.id.3169	Osteomyelitis	1	rs112381107	C	T	C	T	0.211435	0.0117508	0.0495756	0.0488285	486484	0.809823	0.0456962	2.82e-06	21.409
family.Desulfovibrionaceae.id.3169	Osteomyelitis	2	rs11599763	T	C	T	C	-0.0555931	0.0185361	0.377805	0.021757	486484	0.394236	0.0117493	2.5e-06	22.3879
family.Desulfovibrionaceae.id.3169	Osteomyelitis	3	rs16851319	G	C	G	C	-0.0732697	0.00698859	0.183455	0.0283334	486484	0.805175	0.0150964	2.4e-06	23.5561
family.Desulfovibrionaceae.id.3169	Osteomyelitis	4	rs17791387	A	G	A	G	-0.0729251	-0.0195029	0.180041	0.0274813	486484	0.477902	0.0154381	2.1e-06	22.3135
family.Desulfovibrionaceae.id.3169	Osteomyelitis	5	rs2692012	A	G	A	G	0.114231	0.0241343	0.066006	0.0428627	486484	0.573392	0.0253568	1.56e-06	20.2944
family.Desulfovibrionaceae.id.3169	Osteomyelitis	6	rs2838334	G	A	G	A	0.0571419	-0.00873834	0.313489	0.0227025	486484	0.700306	0.012423	3.82e-06	21.1572
family.Desulfovibrionaceae.id.3169	Osteomyelitis	7	rs3935584	C	T	C	T	-0.0525838	0.0170564	0.497464	0.0213491	486484	0.42433	0.0115757	6.78e-06	20.6351
family.Desulfovibrionaceae.id.3169	Osteomyelitis	8	rs4506934	C	T	C	T	-0.0943381	0.0444474	0.104806	0.0348298	486484	0.20191	0.020138	3.16e-06	21.9453
family.Desulfovibrionaceae.id.3169	Osteomyelitis	9	rs6058181	C	T	C	T	0.0834742	-0.0321983	0.119108	0.0325652	486484	0.322793	0.0166111	2.7e-07	25.2528
family.Desulfovibrionaceae.id.3169	Osteomyelitis	10	rs7164160	A	T	A	T	-0.0574455	0.0479962	0.280897	0.0234903	486484	0.0410289	0.0129468	7.34e-06	19.6872
family.Desulfovibrionaceae.id.3169	Osteomyelitis	11	rs72647048	T	C	T	C	-0.0770089	0.0292046	0.116933	0.0328414	486484	0.373862	0.017089	9.61e-06	20.307
family.Desulfovibrionaceae.id.3169	Osteomyelitis	12	rs9928243	C	A	C	A	-0.0541732	-0.0170407	0.400801	0.021551	486484	0.429109	0.0117819	4.48e-06	21.1417
family.Enterobacteriaceae.id.3469	Osteomyelitis	1	rs11026530	T	C	T	C	0.0822408	0.0686863	0.116685	0.0329424	486484	0.0370655	0.0186379	9.43e-06	19.4706
family.Enterobacteriaceae.id.3469	Osteomyelitis	2	rs111229068	A	T	A	T	0.110561	-0.0219541	0.0727255	0.0410606	486484	0.592873	0.0241719	3.65e-06	20.921
family.Enterobacteriaceae.id.3469	Osteomyelitis	3	rs2374342	C	A	C	A	0.0582927	0.0104865	0.357899	0.0220601	486484	0.634531	0.0126195	4.52e-06	21.3376
family.Enterobacteriaceae.id.3469	Osteomyelitis	4	rs35673018	G	A	G	A	0.0899642	-0.020808	0.1039	0.0345576	486484	0.547092	0.0202934	7.63e-06	19.653
family.Enterobacteriaceae.id.3469	Osteomyelitis	5	rs4792380	A	T	A	T	0.115598	-0.0359233	0.0523303	0.047785	486484	0.45219	0.0257683	9.49e-06	20.1246
family.Enterobacteriaceae.id.3469	Osteomyelitis	6	rs504442	T	G	T	G	0.084159	0.0572283	0.118764	0.0331067	486484	0.0838803	0.0189479	5.17e-06	19.7278
family.Enterobacteriaceae.id.3469	Osteomyelitis	7	rs61973590	C	G	C	G	-0.0605392	-0.012943	0.29407	0.0236262	486484	0.583813	0.0133696	8.54e-06	20.5039
family.Enterobacteriaceae.id.3469	Osteomyelitis	8	rs62210023	A	G	A	G	0.0606754	0.0345841	0.340321	0.0224157	486484	0.122867	0.0130125	3.13e-06	21.7422
family.Enterobacteriaceae.id.3469	Osteomyelitis	9	rs79757635	C	A	C	A	0.0758597	-0.037597	0.155976	0.030484	486484	0.21745	0.0171286	9.32e-06	19.6146
family.Enterobacteriaceae.id.3469	Osteomyelitis	10	rs80319214	C	G	C	G	0.0990404	-0.00858578	0.107272	0.0366893	486484	0.814975	0.0215877	6.95e-06	21.048
family.Erysipelotrichaceae.id.2149	Osteomyelitis	1	rs1074800	A	G	A	G	0.0492438	0.0145582	0.40249	0.0222299	486484	0.512537	0.010887	6.15e-06	20.459
family.Erysipelotrichaceae.id.2149	Osteomyelitis	2	rs10781552	C	T	C	T	-0.0552212	-0.00547412	0.307459	0.0229333	486484	0.81134	0.0116074	2.33e-06	22.6329
family.Erysipelotrichaceae.id.2149	Osteomyelitis	3	rs17530232	A	G	A	G	0.10305	0.00386294	0.0661303	0.0423074	486484	0.927249	0.0224648	2.79e-06	21.0423
family.Erysipelotrichaceae.id.2149	Osteomyelitis	4	rs1884466	C	T	C	T	-0.0475363	-0.0342471	0.385535	0.021841	486484	0.116876	0.0106939	9.53e-06	19.7598
family.Erysipelotrichaceae.id.2149	Osteomyelitis	5	rs2300774	G	A	G	A	0.0524152	0.0103181	0.384184	0.0217176	486484	0.634714	0.0106784	8.95e-07	24.0937
family.Erysipelotrichaceae.id.2149	Osteomyelitis	6	rs290833	T	G	T	G	-0.0497374	-0.0280581	0.357147	0.0221612	486484	0.20548	0.0111376	8.03e-06	19.9425
family.Erysipelotrichaceae.id.2149	Osteomyelitis	7	rs35161940	T	C	T	C	-0.0806041	0.0123232	0.116422	0.0332847	486484	0.711207	0.0167641	1.85e-06	23.1182
family.Erysipelotrichaceae.id.2149	Osteomyelitis	8	rs4078432	C	T	C	T	-0.0608929	0.00554924	0.182722	0.0276534	486484	0.840956	0.0133764	4.23e-06	20.7232
family.Erysipelotrichaceae.id.2149	Osteomyelitis	9	rs56970041	T	G	T	G	0.0724144	0.00334204	0.108341	0.0341697	486484	0.922086	0.0164471	5.4e-06	19.3854
family.Erysipelotrichaceae.id.2149	Osteomyelitis	10	rs62504403	C	T	C	T	0.0681159	0.0411283	0.242037	0.024658	486484	0.0953257	0.0127883	1.12e-07	28.3706
family.Erysipelotrichaceae.id.2149	Osteomyelitis	11	rs7234058	T	C	T	C	-0.0945759	-0.00785472	0.0997345	0.035264	486484	0.823737	0.0194091	9.12e-07	23.7438
family.Erysipelotrichaceae.id.2149	Osteomyelitis	12	rs7826267	T	G	T	G	-0.0839071	-0.00270625	0.07636	0.0422694	486484	0.948951	0.0199131	9.28e-06	17.755
family.Erysipelotrichaceae.id.2149	Osteomyelitis	13	rs8003149	C	T	C	T	0.0538798	-0.000365172	0.276353	0.0235991	486484	0.987654	0.0116888	4.08e-06	21.2477
family.FamilyXI.id.1936	Osteomyelitis	1	rs10759623	C	T	C	T	-0.162115	0.00799255	0.178223	0.0275634	486484	0.771839	0.032151	5.78e-07	25.4247
family.FamilyXI.id.1936	Osteomyelitis	2	rs11547158	A	G	A	G	-0.177599	-0.020159	0.136797	0.030704	486484	0.511464	0.0372795	2.7e-06	22.6957
family.FamilyXI.id.1936	Osteomyelitis	3	rs17379710	T	C	T	C	-0.116383	0.0260179	0.444358	0.0213231	486484	0.222398	0.0252125	3.97e-06	21.3084
family.FamilyXI.id.1936	Osteomyelitis	4	rs2155352	A	G	A	G	-0.150538	-0.0213885	0.217316	0.0257432	486484	0.406065	0.0302319	6.63e-07	24.7947
family.FamilyXI.id.1936	Osteomyelitis	5	rs2156611	T	C	T	C	-0.112486	0.00955894	0.478347	0.0212758	486484	0.653224	0.0251099	9.43e-06	20.0683
family.FamilyXI.id.1936	Osteomyelitis	6	rs3733511	A	G	A	G	0.128253	0.0457255	0.299878	0.0230811	486484	0.0475828	0.0274718	3.39e-06	21.7954
family.FamilyXI.id.1936	Osteomyelitis	7	rs488164	T	G	T	G	0.117998	-0.0014544	0.395779	0.0216749	486484	0.946501	0.025516	4.8e-06	21.3856
family.FamilyXI.id.1936	Osteomyelitis	8	rs6025153	G	C	G	C	0.118619	0.0329265	0.378833	0.0217789	486484	0.130571	0.0261969	7.07e-06	20.5024
family.FamilyXI.id.1936	Osteomyelitis	9	rs697771	A	G	A	G	-0.117677	-0.0208502	0.437015	0.0214687	486484	0.331453	0.0251491	3.19e-06	21.8947
family.FamilyXI.id.1936	Osteomyelitis	10	rs78222136	G	C	G	C	0.224835	-0.0464978	0.071434	0.0409719	486484	0.256429	0.0511672	8.41e-06	19.3083
family.FamilyXIII.id.1957	Osteomyelitis	1	rs10404377	C	A	C	A	-0.0503183	0.00754269	0.43303	0.0222966	486484	0.735145	0.011165	6.99e-06	20.3111
family.FamilyXIII.id.1957	Osteomyelitis	2	rs118170811	A	G	A	G	0.151619	-0.0208225	0.0546242	0.0462853	486484	0.652801	0.0317112	1.8e-06	22.8603
family.FamilyXIII.id.1957	Osteomyelitis	3	rs12643275	A	T	A	T	-0.0550907	-0.00880969	0.363427	0.0224299	486484	0.694492	0.0116474	2.42e-06	22.3717
family.FamilyXIII.id.1957	Osteomyelitis	4	rs12904405	A	G	A	G	-0.0851896	0.0483221	0.0915474	0.0367816	486484	0.188927	0.0192688	7.67e-06	19.5462
family.FamilyXIII.id.1957	Osteomyelitis	5	rs1887048	G	A	G	A	0.0579979	-0.0128288	0.239651	0.024853	486484	0.605724	0.0129602	9.65e-06	20.0263
family.FamilyXIII.id.1957	Osteomyelitis	6	rs1999289	A	T	A	T	-0.0637366	0.00847672	0.210809	0.0274952	486484	0.757855	0.013927	2.54e-06	20.9442
family.FamilyXIII.id.1957	Osteomyelitis	7	rs3098182	G	T	G	T	0.0508511	-0.00106502	0.447593	0.0212203	486484	0.959972	0.011014	4.04e-06	21.3161
family.FamilyXIII.id.1957	Osteomyelitis	8	rs482905	G	T	G	T	0.0596528	-0.00304599	0.249441	0.0243968	486484	0.900641	0.012717	3.72e-06	22.0035
family.FamilyXIII.id.1957	Osteomyelitis	9	rs6501525	A	G	A	G	0.0561559	0.0144373	0.37108	0.0221141	486484	0.513848	0.0115587	1.24e-06	23.6032
family.FamilyXIII.id.1957	Osteomyelitis	10	rs66753613	G	A	G	A	0.0651136	-0.00384406	0.19784	0.026526	486484	0.884777	0.0144251	8.08e-06	20.3753
family.FamilyXIII.id.1957	Osteomyelitis	11	rs6797051	C	T	C	T	-0.0805984	0.0531452	0.12316	0.0322379	486484	0.099243	0.0171364	4.89e-06	22.1214
family.FamilyXIII.id.1957	Osteomyelitis	12	rs7076829	T	A	T	A	-0.0516394	-0.0028012	0.426186	0.0217272	486484	0.897416	0.0112313	4.76e-06	21.1399
family.FamilyXIII.id.1957	Osteomyelitis	13	rs7514702	T	C	T	C	-0.0663236	-0.0203253	0.176744	0.0276935	486484	0.462987	0.0141626	3.92e-06	21.9307
family.Lachnospiraceae.id.1987	Osteomyelitis	1	rs10402491	C	T	C	T	0.0661701	-0.00899762	0.126303	0.0321338	486484	0.779473	0.014851	7.58e-06	19.8525
family.Lachnospiraceae.id.1987	Osteomyelitis	2	rs11139361	T	C	T	C	0.0494463	0.00790295	0.368907	0.021911	486484	0.718335	0.0110503	4.26e-06	20.0224
family.Lachnospiraceae.id.1987	Osteomyelitis	3	rs112040820	A	G	A	G	0.0549584	-0.0252716	0.309654	0.0237255	486484	0.286801	0.0117086	2.42e-06	22.0323
family.Lachnospiraceae.id.1987	Osteomyelitis	4	rs11841382	G	T	G	T	-0.0718128	-0.0162836	0.0792906	0.0392798	486484	0.678467	0.017462	9.58e-06	16.9129
family.Lachnospiraceae.id.1987	Osteomyelitis	5	rs11979110	T	C	T	C	-0.0500924	-0.0154346	0.492653	0.0211307	486484	0.465123	0.0105069	1.82e-06	22.7299
family.Lachnospiraceae.id.1987	Osteomyelitis	6	rs1205443	A	G	A	G	0.0501415	-0.00181805	0.346713	0.0226107	486484	0.935914	0.0112157	7.29e-06	19.9867
family.Lachnospiraceae.id.1987	Osteomyelitis	7	rs12760724	A	C	A	C	-0.0484566	-0.010718	0.382947	0.0217243	486484	0.621755	0.0107934	7.27e-06	20.1553
family.Lachnospiraceae.id.1987	Osteomyelitis	8	rs13005175	A	G	A	G	0.0993483	0.0344716	0.062066	0.043718	486484	0.430404	0.0218395	8.37e-06	20.6936
family.Lachnospiraceae.id.1987	Osteomyelitis	9	rs146660815	T	C	T	C	-0.215114	-0.0125191	0.0423052	0.0527862	486484	0.812528	0.0476778	6.53e-06	20.3566
family.Lachnospiraceae.id.1987	Osteomyelitis	10	rs2159863	A	G	A	G	-0.0585831	-0.0222545	0.211097	0.0259066	486484	0.390324	0.0128742	3.7e-06	20.7063
family.Lachnospiraceae.id.1987	Osteomyelitis	11	rs2910921	T	C	T	C	0.160302	0.0423879	0.044414	0.0514221	486484	0.409762	0.035832	8.42e-06	20.0141
family.Lachnospiraceae.id.1987	Osteomyelitis	12	rs3127230	C	T	C	T	-0.0503537	-0.0160576	0.296245	0.0231447	486484	0.487813	0.0112201	6.2e-06	20.1406
family.Lachnospiraceae.id.1987	Osteomyelitis	13	rs35524804	T	C	T	C	-0.0607481	-0.0334834	0.248575	0.0246518	486484	0.174382	0.0125216	2.45e-06	23.5368
family.Lachnospiraceae.id.1987	Osteomyelitis	14	rs7359994	T	C	T	C	-0.0503142	0.019497	0.358147	0.022028	486484	0.376102	0.0112482	5.36e-06	20.0086
family.Lachnospiraceae.id.1987	Osteomyelitis	15	rs79086868	T	C	T	C	0.0776723	0.0543754	0.132847	0.03163	486484	0.0855953	0.0164472	3.01e-06	22.3022
family.Lachnospiraceae.id.1987	Osteomyelitis	16	rs959845	C	T	C	T	-0.0493666	0.0347	0.415882	0.0219584	486484	0.114048	0.0107801	5.17e-06	20.971
family.Lachnospiraceae.id.1987	Osteomyelitis	17	rs9929145	G	A	G	A	-0.125721	-0.0103272	0.0601939	0.0445853	486484	0.816828	0.0245233	2.84e-07	26.282
family.Lactobacillaceae.id.1836	Osteomyelitis	1	rs11674854	C	T	C	T	-0.0830224	-0.00285138	0.416639	0.0217856	486484	0.895867	0.0175267	2.6e-06	22.4382
family.Lactobacillaceae.id.1836	Osteomyelitis	2	rs1530559	G	A	G	A	0.0772453	-0.00251598	0.400043	0.0218191	486484	0.908199	0.0176921	9.65e-06	19.0627
family.Lactobacillaceae.id.1836	Osteomyelitis	3	rs1590596	C	G	C	G	-0.10381	0.0152116	0.211741	0.026292	486484	0.562884	0.0220135	3.9e-06	22.2383
family.Lactobacillaceae.id.1836	Osteomyelitis	4	rs16861661	G	A	G	A	-0.193287	-0.0674042	0.0701471	0.0413984	486484	0.103486	0.0379293	2.7e-07	25.9691
family.Lactobacillaceae.id.1836	Osteomyelitis	5	rs328312	T	A	T	A	0.082529	0.00629524	0.461972	0.0212853	486484	0.767416	0.0168225	8.69e-07	24.0676
family.Lactobacillaceae.id.1836	Osteomyelitis	6	rs6092149	A	T	A	T	-0.0825646	0.00891096	0.427816	0.0214053	486484	0.677192	0.0170282	1.38e-06	23.5098
family.Lactobacillaceae.id.1836	Osteomyelitis	7	rs62314653	C	A	C	A	0.177082	0.0997146	0.0528768	0.0474163	486484	0.0354691	0.0392269	6.59e-06	20.3789
family.Lactobacillaceae.id.1836	Osteomyelitis	8	rs74599091	A	G	A	G	0.191613	-0.0130643	0.0525003	0.0480289	486484	0.785615	0.0425039	7.7e-06	20.3232
family.Lactobacillaceae.id.1836	Osteomyelitis	9	rs768253	T	G	T	G	-0.0792344	0.0162271	0.389146	0.0216395	486484	0.453323	0.0170604	3.61e-06	21.5699
family.Lactobacillaceae.id.1836	Osteomyelitis	10	rs77478751	A	G	A	G	-0.219178	0.00197185	0.0637811	0.0431939	486484	0.963588	0.0473566	5.96e-06	21.4206
family.Lactobacillaceae.id.1836	Osteomyelitis	11	rs921925	A	C	A	C	0.0999419	-0.00525787	0.209922	0.0260254	486484	0.839895	0.0201687	5.77e-07	24.5549
family.Lactobacillaceae.id.1836	Osteomyelitis	12	rs9345899	A	G	A	G	-0.124042	0.0129151	0.111975	0.0337089	486484	0.70162	0.0278946	9.45e-06	19.774
family.Methanobacteriaceae.id.121	Osteomyelitis	1	rs10202904	T	G	T	G	-0.121754	0.0261601	0.415847	0.0214704	486484	0.223063	0.0235357	3.01e-07	26.7615
family.Methanobacteriaceae.id.121	Osteomyelitis	2	rs10424197	G	A	G	A	-0.111274	-0.012262	0.332321	0.0224137	486484	0.584327	0.0247517	9.28e-06	20.2106
family.Methanobacteriaceae.id.121	Osteomyelitis	3	rs11018665	A	T	A	T	0.111465	0.0387702	0.355366	0.0221383	486484	0.0798988	0.0250516	6.52e-06	19.7975
family.Methanobacteriaceae.id.121	Osteomyelitis	4	rs12825290	C	G	C	G	-0.216781	-0.0224076	0.0663877	0.0427319	486484	0.600018	0.0493496	6.08e-06	19.2963
family.Methanobacteriaceae.id.121	Osteomyelitis	5	rs4257531	G	A	G	A	0.164498	-0.0254079	0.132878	0.031841	486484	0.424893	0.0364959	7.44e-06	20.3158
family.Methanobacteriaceae.id.121	Osteomyelitis	6	rs56131665	G	A	G	A	0.178661	0.0640721	0.098657	0.0356462	486484	0.0722653	0.039298	6.18e-06	20.669
family.Methanobacteriaceae.id.121	Osteomyelitis	7	rs62241835	G	T	G	T	-0.203385	0.0551535	0.0974268	0.0357543	486484	0.122935	0.0417931	1.63e-06	23.6827
family.Methanobacteriaceae.id.121	Osteomyelitis	8	rs6508769	T	C	T	C	0.153519	-0.0324774	0.159125	0.0295227	486484	0.271295	0.0344519	8.23e-06	19.8564
family.Methanobacteriaceae.id.121	Osteomyelitis	9	rs73068003	G	T	G	T	-0.15814	0.0383295	0.130104	0.03166	486484	0.226025	0.0351803	8.45e-06	20.2063
family.Methanobacteriaceae.id.121	Osteomyelitis	10	rs73457410	A	G	A	G	0.21534	0.0766159	0.0788008	0.0393436	486484	0.051492	0.0436695	1.41e-06	24.316
family.Methanobacteriaceae.id.121	Osteomyelitis	11	rs75208022	C	T	C	T	-0.227245	-0.0365625	0.0714504	0.0412103	486484	0.374961	0.048763	5.92e-06	21.7173
family.Methanobacteriaceae.id.121	Osteomyelitis	12	rs894996	C	A	C	A	0.216999	-0.0326824	0.0767896	0.0396546	486484	0.409839	0.0449076	1.88e-06	23.3495
family.Oxalobacteraceae.id.2966	Osteomyelitis	1	rs111966731	T	C	T	C	0.204031	-0.0467931	0.0606333	0.0443308	486484	0.291178	0.0445746	4.56e-06	20.9516
family.Oxalobacteraceae.id.2966	Osteomyelitis	2	rs11246212	T	C	T	C	0.13607	-0.0298594	0.126252	0.0317306	486484	0.34669	0.0291797	4.51e-06	21.7454
family.Oxalobacteraceae.id.2966	Osteomyelitis	3	rs12002250	A	C	A	C	0.196145	-0.0930954	0.0571823	0.0459737	486484	0.0428706	0.044523	5.53e-06	19.4083
family.Oxalobacteraceae.id.2966	Osteomyelitis	4	rs12509763	C	G	C	G	-0.16332	0.11891	0.0810617	0.0387852	486484	0.0021705	0.0360823	8.05e-06	20.4875
family.Oxalobacteraceae.id.2966	Osteomyelitis	5	rs1569853	T	C	T	C	-0.140043	0.00560085	0.153641	0.0292867	486484	0.848336	0.0281704	7.45e-07	24.7136
family.Oxalobacteraceae.id.2966	Osteomyelitis	6	rs17138946	G	T	G	T	-0.189444	0.0371694	0.0576005	0.0455368	486484	0.414357	0.0430248	8.09e-06	19.3876
family.Oxalobacteraceae.id.2966	Osteomyelitis	7	rs36057338	G	T	G	T	0.181604	-0.00636025	0.0691204	0.0417545	486484	0.878931	0.0398742	6.26e-06	20.7427
family.Oxalobacteraceae.id.2966	Osteomyelitis	8	rs4428215	G	A	G	A	0.12561	-0.0248115	0.226055	0.0252683	486484	0.326138	0.0230053	4.88e-08	29.8121
family.Oxalobacteraceae.id.2966	Osteomyelitis	9	rs561239	A	G	A	G	0.105525	-0.0336906	0.247745	0.0248012	486484	0.174329	0.0236769	7.19e-06	19.8638
family.Oxalobacteraceae.id.2966	Osteomyelitis	10	rs6000536	C	T	C	T	-0.118383	0.0224558	0.201682	0.0264881	486484	0.396566	0.0241355	7.39e-07	24.0583
family.Oxalobacteraceae.id.2966	Osteomyelitis	11	rs62435498	C	A	C	A	0.181521	0.0945525	0.0624829	0.0438111	486484	0.0309136	0.0400608	7.46e-06	20.5312
family.Oxalobacteraceae.id.2966	Osteomyelitis	12	rs736744	C	T	C	T	0.105642	-0.0108233	0.396147	0.0216346	486484	0.61688	0.0200648	1.49e-07	27.7207
family.Oxalobacteraceae.id.2966	Osteomyelitis	13	rs7993559	C	A	C	A	0.0921059	-0.0190389	0.439711	0.0217309	486484	0.380964	0.0201114	5.04e-06	20.9745
family.Oxalobacteraceae.id.2966	Osteomyelitis	14	rs80330081	A	C	A	C	-0.18756	0.0160243	0.0629168	0.0436854	486484	0.71376	0.0423688	6.64e-06	19.5969
family.Oxalobacteraceae.id.2966	Osteomyelitis	15	rs934049	G	A	G	A	0.109751	0.0426703	0.241357	0.0250813	486484	0.0888894	0.0238636	4.21e-06	21.1518
family.Pasteurellaceae.id.3689	Osteomyelitis	1	rs10840326	C	G	C	G	-0.0717634	0.0287653	0.456163	0.0212598	486484	0.176045	0.0149229	1.44e-06	23.1259
family.Pasteurellaceae.id.3689	Osteomyelitis	2	rs10965428	C	A	C	A	-0.119902	-0.00399089	0.0805658	0.0389873	486484	0.918468	0.0258219	4.29e-06	21.5614
family.Pasteurellaceae.id.3689	Osteomyelitis	3	rs111582866	G	A	G	A	-0.113957	-0.0333697	0.106326	0.0344547	486484	0.33279	0.0256403	7.07e-06	19.7532
family.Pasteurellaceae.id.3689	Osteomyelitis	4	rs12050685	A	G	A	G	-0.0670948	0.00832497	0.398756	0.0215592	486484	0.699389	0.015239	9.19e-06	19.385
family.Pasteurellaceae.id.3689	Osteomyelitis	5	rs12191680	C	G	C	G	0.102214	0.0212868	0.15418	0.0296037	486484	0.472103	0.0197189	3.05e-07	26.8689
family.Pasteurellaceae.id.3689	Osteomyelitis	6	rs16970009	A	G	A	G	0.187381	-0.0414491	0.0472554	0.0498842	486484	0.406026	0.0429572	7.32e-06	19.0275
family.Pasteurellaceae.id.3689	Osteomyelitis	7	rs35510	A	G	A	G	0.122729	0.000396553	0.0937775	0.0363084	486484	0.991286	0.0264958	4.02e-06	21.4557
family.Pasteurellaceae.id.3689	Osteomyelitis	8	rs4822728	T	C	T	C	0.0685479	0.00929516	0.383741	0.0218055	486484	0.669906	0.0149032	4.72e-06	21.1557
family.Pasteurellaceae.id.3689	Osteomyelitis	9	rs6092684	A	T	A	T	0.0684647	-0.0223447	0.471474	0.0211448	486484	0.290628	0.014674	3.44e-06	21.7689
family.Pasteurellaceae.id.3689	Osteomyelitis	10	rs62568866	T	A	T	A	-0.118018	0.0168628	0.108941	0.0339114	486484	0.619005	0.0259206	7.23e-06	20.7304
family.Pasteurellaceae.id.3689	Osteomyelitis	11	rs6972479	A	G	A	G	-0.0781862	0.0425951	0.254967	0.0251644	486484	0.090517	0.0175366	7.75e-06	19.8779
family.Pasteurellaceae.id.3689	Osteomyelitis	12	rs72756943	G	A	G	A	0.13988	-0.0122991	0.0831245	0.0393406	486484	0.75456	0.0303029	3.35e-06	21.308
family.Pasteurellaceae.id.3689	Osteomyelitis	13	rs73139353	A	C	A	C	-0.222573	-0.0207089	0.0458684	0.0511011	486484	0.685291	0.0484634	8.71e-06	21.0919
family.Pasteurellaceae.id.3689	Osteomyelitis	14	rs731534	C	G	C	G	-0.0986502	-0.0304798	0.121026	0.0326582	486484	0.350666	0.0216316	9.46e-06	20.7978
family.Pasteurellaceae.id.3689	Osteomyelitis	15	rs76022354	C	T	C	T	0.24289	-0.0308235	0.0456919	0.05151	486484	0.549574	0.0500406	1.83e-06	23.5599
family.Pasteurellaceae.id.3689	Osteomyelitis	16	rs78909003	T	C	T	C	-0.241159	0.00674993	0.0519348	0.0475567	486484	0.887132	0.0498372	2.05e-06	23.4154
family.Pasteurellaceae.id.3689	Osteomyelitis	17	rs9382510	C	T	C	T	-0.0881865	-0.00600809	0.233821	0.0249818	486484	0.809943	0.0169965	2.48e-07	26.9207
family.Pasteurellaceae.id.3689	Osteomyelitis	18	rs9895850	T	C	T	C	-0.176406	-0.0438177	0.0507438	0.0481426	486484	0.362735	0.041017	9.08e-06	18.497
family.Pasteurellaceae.id.3689	Osteomyelitis	19	rs9938097	T	C	T	C	-0.0710386	0.00940177	0.330765	0.0227105	486484	0.678886	0.0158024	8.23e-06	20.2088
family.Peptococcaceae.id.2024	Osteomyelitis	1	rs117452796	A	G	A	G	-0.257982	-0.0296799	0.0525342	0.0473738	486484	0.530983	0.0549569	3.15e-06	22.0361
family.Peptococcaceae.id.2024	Osteomyelitis	2	rs12144792	C	T	C	T	0.064399	-0.0311757	0.395975	0.0216031	486484	0.148989	0.0141246	5.82e-06	20.7878
family.Peptococcaceae.id.2024	Osteomyelitis	3	rs12634826	T	G	T	G	-0.0739885	0.010475	0.302772	0.0229836	486484	0.648563	0.0150931	1.01e-06	24.0309
family.Peptococcaceae.id.2024	Osteomyelitis	4	rs12992764	T	G	T	G	0.0684213	-0.00605193	0.391127	0.0219549	486484	0.782815	0.0141137	1.46e-06	23.5018
family.Peptococcaceae.id.2024	Osteomyelitis	5	rs150600492	A	C	A	C	0.135774	-0.0818103	0.0718251	0.041166	486484	0.0468857	0.0289757	2.31e-06	21.9566
family.Peptococcaceae.id.2024	Osteomyelitis	6	rs35703006	G	T	G	T	0.0812655	-0.0106948	0.205491	0.0262482	486484	0.683679	0.0164355	4.95e-07	24.4481
family.Peptococcaceae.id.2024	Osteomyelitis	7	rs4990837	A	G	A	G	0.0910387	0.0399916	0.14376	0.0304785	486484	0.189479	0.0185869	1.74e-06	23.9903
family.Peptococcaceae.id.2024	Osteomyelitis	8	rs75430375	C	T	C	T	-0.147941	-0.0278911	0.0681462	0.0421515	486484	0.508172	0.0317498	3.41e-06	21.7117
family.Peptococcaceae.id.2024	Osteomyelitis	9	rs75898026	A	G	A	G	-0.0821779	0.0011254	0.1921	0.0269687	486484	0.966714	0.0173541	2.02e-06	22.4235
family.Peptostreptococcaceae.id.2042	Osteomyelitis	1	rs10805326	G	A	G	A	0.0566637	0.00142194	0.30793	0.022973	486484	0.950646	0.012276	4.03e-06	21.3058
family.Peptostreptococcaceae.id.2042	Osteomyelitis	2	rs10805326	G	A	A	C	0.0566637	-0.050003	0.00396305	0.17453	486484	0.774494	0.012276	4.03e-06	21.3058
family.Peptostreptococcaceae.id.2042	Osteomyelitis	3	rs117020988	C	T	C	T	0.182411	-0.0235032	0.0510952	0.0480611	486484	0.624823	0.0372126	1.03e-06	24.0282
family.Peptostreptococcaceae.id.2042	Osteomyelitis	4	rs12377846	C	A	C	A	-0.252	0.0155415	0.0479752	0.0492099	486484	0.752139	0.0511627	7.26e-07	24.2602
family.Peptostreptococcaceae.id.2042	Osteomyelitis	5	rs12986312	T	G	T	G	0.0571818	0.0175772	0.302475	0.023016	486484	0.445049	0.0125947	5.77e-06	20.6129
family.Peptostreptococcaceae.id.2042	Osteomyelitis	6	rs1467258	G	A	G	A	0.072584	0.0731694	0.147744	0.0297675	486484	0.0139701	0.0162321	7.9e-06	19.9954
family.Peptostreptococcaceae.id.2042	Osteomyelitis	7	rs2644627	C	G	C	G	-0.0558506	0.0264389	0.440442	0.0213241	486484	0.215028	0.011224	6.33e-07	24.7605
family.Peptostreptococcaceae.id.2042	Osteomyelitis	8	rs4692811	C	T	C	T	0.0642075	-0.0549184	0.266498	0.0239012	486484	0.0215774	0.0126913	4.21e-07	25.5953
family.Peptostreptococcaceae.id.2042	Osteomyelitis	9	rs59865771	C	T	C	T	-0.0573764	-0.0200699	0.248085	0.0245704	486484	0.414024	0.0127192	7.69e-06	20.3492
family.Peptostreptococcaceae.id.2042	Osteomyelitis	10	rs59987323	C	T	C	T	-0.0537078	0.00562518	0.429599	0.0230722	486484	0.80738	0.011443	2.7e-06	22.029
family.Peptostreptococcaceae.id.2042	Osteomyelitis	11	rs61841503	G	A	G	A	0.0919658	-0.0118792	0.169046	0.0282563	486484	0.674186	0.0161331	9.8e-09	32.4951
family.Peptostreptococcaceae.id.2042	Osteomyelitis	12	rs6721459	A	G	A	G	0.0509823	-0.0171849	0.527368	0.021191	486484	0.417393	0.0111975	5.08e-06	20.7299
family.Peptostreptococcaceae.id.2042	Osteomyelitis	13	rs75819860	T	A	T	A	0.126264	0.0729816	0.0697224	0.0464443	486484	0.116095	0.0268383	2.49e-06	22.1334
family.Peptostreptococcaceae.id.2042	Osteomyelitis	14	rs76982728	T	C	T	C	0.124203	-0.0542737	0.0554817	0.0460781	486484	0.238851	0.0266923	3.24e-06	21.6516
family.Peptostreptococcaceae.id.2042	Osteomyelitis	15	rs77540684	T	G	T	G	0.106725	-0.0286202	0.0548475	0.0465389	486484	0.538572	0.0245638	8.14e-06	18.8775
family.Peptostreptococcaceae.id.2042	Osteomyelitis	16	rs9573937	A	G	A	G	-0.0693637	0.00556044	0.199773	0.0263671	486484	0.832976	0.0142907	1.71e-06	23.5589
family.Porphyromonadaceae.id.943	Osteomyelitis	1	rs10119172	C	G	C	G	-0.0737324	0.0345128	0.164015	0.0286565	486484	0.228449	0.014259	1.32e-07	26.7386
family.Porphyromonadaceae.id.943	Osteomyelitis	2	rs10762312	G	A	G	A	-0.052368	-0.0146827	0.74906	0.0243568	486484	0.546629	0.0118814	8.7e-06	19.4265
family.Porphyromonadaceae.id.943	Osteomyelitis	3	rs10858364	G	T	G	T	0.055316	0.0235207	0.26711	0.0257375	486484	0.360786	0.012085	4.31e-06	20.9512
family.Porphyromonadaceae.id.943	Osteomyelitis	4	rs17065783	A	G	A	G	-0.059133	0.0110222	0.243558	0.024681	486484	0.655173	0.0122235	1.79e-06	23.4028
family.Porphyromonadaceae.id.943	Osteomyelitis	5	rs1980561	A	G	A	G	-0.0485289	0.000972324	0.37154	0.0219425	486484	0.964655	0.0109284	8.95e-06	19.7192
family.Porphyromonadaceae.id.943	Osteomyelitis	6	rs3111851	C	G	C	G	0.0581896	0.00489284	0.248927	0.0244437	486484	0.841349	0.0121147	2.19e-06	23.0709
family.Porphyromonadaceae.id.943	Osteomyelitis	7	rs35233670	T	C	T	C	-0.0473576	0.00175255	0.431755	0.0213374	486484	0.934539	0.010602	7.91e-06	19.9529
family.Porphyromonadaceae.id.943	Osteomyelitis	8	rs35961441	A	C	A	C	0.0915257	0.0266982	0.0845566	0.0381837	486484	0.484424	0.0207306	8.37e-06	19.4923
family.Porphyromonadaceae.id.943	Osteomyelitis	9	rs6953849	A	G	A	G	0.0718149	-0.0206661	0.14552	0.0299353	486484	0.489967	0.0150724	2.44e-06	22.7019
family.Porphyromonadaceae.id.943	Osteomyelitis	10	rs7330827	T	C	T	C	-0.103842	-0.00787806	0.0739322	0.0407931	486484	0.846863	0.0237355	8.05e-06	19.1403
family.Porphyromonadaceae.id.943	Osteomyelitis	11	rs864093	A	C	A	C	-0.0527939	-0.0272535	0.282347	0.0234375	486484	0.244904	0.0117499	9.6e-06	20.1882
family.Prevotellaceae.id.960	Osteomyelitis	1	rs10131942	C	G	C	G	0.0701212	0.0394239	0.160242	0.0289656	486484	0.173495	0.0158326	8.61e-06	19.6152
family.Prevotellaceae.id.960	Osteomyelitis	2	rs12057990	C	T	C	T	0.0589878	0.00422947	0.2445	0.0246098	486484	0.863547	0.0132268	8.97e-06	19.889
family.Prevotellaceae.id.960	Osteomyelitis	3	rs12118202	T	C	T	C	-0.0751986	0.0259712	0.209577	0.0259392	486484	0.316714	0.0147265	5.54e-07	26.0747
family.Prevotellaceae.id.960	Osteomyelitis	4	rs13069367	A	C	A	C	-0.0539768	0.00587962	0.349374	0.0222306	486484	0.791407	0.0119687	7.39e-06	20.3385
family.Prevotellaceae.id.960	Osteomyelitis	5	rs148376875	T	G	T	G	0.084515	0.0105584	0.127279	0.0323341	486484	0.744016	0.0179163	2.08e-06	22.2521
family.Prevotellaceae.id.960	Osteomyelitis	6	rs2206482	T	G	T	G	-0.0569105	0.00341477	0.444004	0.0212884	486484	0.872562	0.0117486	1.3e-06	23.4644
family.Prevotellaceae.id.960	Osteomyelitis	7	rs2278540	G	A	G	A	0.0554249	0.0216425	0.330297	0.0224372	486484	0.334754	0.0123265	8.44e-06	20.2177
family.Prevotellaceae.id.960	Osteomyelitis	8	rs34071565	T	A	T	A	-0.1567	0.00459478	0.0517049	0.047904	486484	0.923587	0.0347882	5.6e-06	20.2896
family.Prevotellaceae.id.960	Osteomyelitis	9	rs34660375	A	G	A	G	-0.0805894	-0.0102285	0.166514	0.0323582	486484	0.751924	0.0178291	7.4e-06	20.4313
family.Prevotellaceae.id.960	Osteomyelitis	10	rs3758087	T	C	T	C	0.0564199	0.0351764	0.333368	0.0224321	486484	0.116851	0.0124655	8.61e-06	20.4854
family.Prevotellaceae.id.960	Osteomyelitis	11	rs3860225	A	G	A	G	0.083936	-0.0218269	0.138682	0.0306664	486484	0.476619	0.0167936	5.5e-07	24.9809
family.Prevotellaceae.id.960	Osteomyelitis	12	rs4493272	T	C	T	C	-0.0604992	0.0103061	0.416667	0.0215919	486484	0.63314	0.0118027	3.02e-07	26.2745
family.Prevotellaceae.id.960	Osteomyelitis	13	rs4685827	T	C	T	C	-0.0679529	0.0025553	0.207551	0.0261384	486484	0.922122	0.0145407	2.77e-06	21.8396
family.Prevotellaceae.id.960	Osteomyelitis	14	rs7252711	A	G	A	G	-0.0740876	-0.0352516	0.134286	0.0314257	486484	0.261971	0.0161926	5.57e-06	20.9343
family.Prevotellaceae.id.960	Osteomyelitis	15	rs7975087	C	A	C	A	-0.0601448	0.0144676	0.245746	0.024597	486484	0.556408	0.0135454	7.59e-06	19.7157
family.Prevotellaceae.id.960	Osteomyelitis	16	rs912860	G	A	G	A	-0.229046	0.11088	0.027236	0.0660996	486484	0.0934501	0.0483124	9.3e-07	22.4765
family.Prevotellaceae.id.960	Osteomyelitis	17	rs9586501	G	A	G	A	0.0592681	-0.0195341	0.306538	0.022952	486484	0.394723	0.0127329	2.59e-06	21.6663
family.Prevotellaceae.id.960	Osteomyelitis	18	rs9958960	G	A	G	A	-0.0914807	-0.0215431	0.143036	0.0303209	486484	0.477392	0.0173611	1.06e-07	27.7653
family.Rhodospirillaceae.id.2717	Osteomyelitis	1	rs1035406	G	A	G	A	-0.11354	-0.0437618	0.112641	0.0334283	486484	0.190492	0.0250863	5.84e-06	20.4845
family.Rhodospirillaceae.id.2717	Osteomyelitis	2	rs11591293	G	T	G	T	0.0743184	-0.00937835	0.391394	0.0216199	486484	0.664445	0.0158724	2.67e-06	21.9233
family.Rhodospirillaceae.id.2717	Osteomyelitis	3	rs12977163	G	C	G	C	0.0730951	0.0124167	0.377193	0.0218089	486484	0.569124	0.0163491	7.63e-06	19.989
family.Rhodospirillaceae.id.2717	Osteomyelitis	4	rs13336560	C	T	C	A	-0.0701719	-0.583696	0.000169222	1.01482	486484	0.565174	0.0158061	9.17e-06	19.7095
family.Rhodospirillaceae.id.2717	Osteomyelitis	5	rs13336560	C	T	C	T	-0.0701719	-0.00684294	0.481594	0.0221423	486484	0.757288	0.0158061	9.17e-06	19.7095
family.Rhodospirillaceae.id.2717	Osteomyelitis	6	rs1549633	A	C	A	C	0.0999312	-0.0253041	0.146777	0.0299176	486484	0.397666	0.0218634	4.7e-06	20.8914
family.Rhodospirillaceae.id.2717	Osteomyelitis	7	rs1923415	A	G	A	G	-0.0999238	0.0341186	0.123352	0.0321011	486484	0.287852	0.0227326	9.64e-06	19.3215
family.Rhodospirillaceae.id.2717	Osteomyelitis	8	rs3754624	C	T	C	T	0.0971389	-0.0071737	0.183832	0.0272339	486484	0.792233	0.0200064	1.71e-06	23.5748
family.Rhodospirillaceae.id.2717	Osteomyelitis	9	rs4278423	T	C	T	C	0.107529	0.0143869	0.122392	0.0324023	486484	0.657037	0.0235725	3.12e-06	20.8086
family.Rhodospirillaceae.id.2717	Osteomyelitis	10	rs4822789	G	C	G	C	0.0734321	0.0328249	0.342882	0.0223216	486484	0.141416	0.0160521	7.01e-06	20.927
family.Rhodospirillaceae.id.2717	Osteomyelitis	11	rs55876211	C	T	C	T	-0.0911851	0.0151448	0.18063	0.0275083	486484	0.58194	0.0196395	2.87e-06	21.5569
family.Rhodospirillaceae.id.2717	Osteomyelitis	12	rs61933850	G	A	G	A	0.164808	-0.0171215	0.0636667	0.043304	486484	0.692563	0.0360647	7.23e-06	20.8831
family.Rhodospirillaceae.id.2717	Osteomyelitis	13	rs6679026	T	C	T	C	0.111984	-0.0373231	0.105836	0.0343811	486484	0.277669	0.0251088	9.95e-06	19.8911
family.Rhodospirillaceae.id.2717	Osteomyelitis	14	rs7001029	C	T	C	T	0.117366	-0.0292791	0.0963649	0.0365026	486484	0.422489	0.0261324	5.35e-06	20.1708
family.Rhodospirillaceae.id.2717	Osteomyelitis	15	rs72714493	A	G	A	G	0.0816858	0.00325666	0.25118	0.0244312	486484	0.893957	0.0180791	7.35e-06	20.4145
family.Rhodospirillaceae.id.2717	Osteomyelitis	16	rs74354280	C	T	C	T	-0.0911896	-0.0482946	0.168425	0.0282034	486484	0.086828	0.0204907	6.67e-06	19.8051
family.Rhodospirillaceae.id.2717	Osteomyelitis	17	rs76784716	A	G	A	G	0.136049	-0.0570729	0.0674279	0.0421274	486484	0.175491	0.0285767	1.49e-06	22.6656
family.Rhodospirillaceae.id.2717	Osteomyelitis	18	rs9813022	A	G	A	G	-0.0842444	-0.019801	0.296025	0.0231348	486484	0.392055	0.0163583	2.53e-07	26.5219
family.Rikenellaceae.id.967	Osteomyelitis	1	rs10217435	C	T	C	T	-0.0883756	0.0370051	0.0647239	0.0428806	486484	0.388149	0.0197506	6.51e-06	20.0218
family.Rikenellaceae.id.967	Osteomyelitis	2	rs10832801	A	C	A	C	-0.0534763	0.00728113	0.285127	0.0238958	486484	0.760592	0.0122666	7.5e-06	19.0052
family.Rikenellaceae.id.967	Osteomyelitis	3	rs1939881	G	A	G	A	-0.105589	-0.0631021	0.0607313	0.0445075	486484	0.156254	0.0206213	5.64e-07	26.2187
family.Rikenellaceae.id.967	Osteomyelitis	4	rs2447496	G	A	G	A	-0.0549203	0.0119036	0.257731	0.0247613	486484	0.630706	0.0121904	6.09e-06	20.2968
family.Rikenellaceae.id.967	Osteomyelitis	5	rs2833282	G	A	G	A	0.0711137	-0.0683658	0.124258	0.0322261	486484	0.0338844	0.0156966	4.31e-06	20.5255
family.Rikenellaceae.id.967	Osteomyelitis	6	rs35909684	A	C	A	C	-0.0850181	0.0341677	0.0887622	0.037262	486484	0.359164	0.0191539	7.1e-06	19.7019
family.Rikenellaceae.id.967	Osteomyelitis	7	rs36021379	A	G	A	G	-0.0656005	-0.0102476	0.180223	0.0283327	486484	0.717586	0.0144903	7.2e-06	20.4956
family.Rikenellaceae.id.967	Osteomyelitis	8	rs4264350	T	C	T	C	-0.0526393	-0.032766	0.408813	0.0214988	486484	0.127486	0.0108555	1.35e-06	23.5137
family.Rikenellaceae.id.967	Osteomyelitis	9	rs4783173	C	G	C	G	0.0481514	-0.0379876	0.468362	0.0214192	486484	0.0761412	0.0110006	7.06e-06	19.1596
family.Rikenellaceae.id.967	Osteomyelitis	10	rs59663348	G	A	G	A	0.0570915	0.0341223	0.202184	0.0263568	486484	0.195448	0.0125048	6.12e-06	20.8446
family.Rikenellaceae.id.967	Osteomyelitis	11	rs62532512	C	A	C	A	-0.0504257	0.0121069	0.46461	0.021407	486484	0.571693	0.0107399	2.76e-06	22.0445
family.Rikenellaceae.id.967	Osteomyelitis	12	rs67281112	G	C	G	C	0.0635814	-0.0150803	0.218954	0.0255736	486484	0.555403	0.0137451	3.63e-06	21.3975
family.Rikenellaceae.id.967	Osteomyelitis	13	rs6744030	C	T	C	T	0.0696747	0.0194268	0.130302	0.0316741	486484	0.539656	0.0157103	9.32e-06	19.6689
family.Rikenellaceae.id.967	Osteomyelitis	14	rs67705352	T	G	T	G	-0.0549688	0.011244	0.37245	0.0220193	486484	0.609601	0.0110534	6.58e-07	24.731
family.Rikenellaceae.id.967	Osteomyelitis	15	rs6837275	A	G	A	G	0.0570355	0.0351586	0.283378	0.023683	486484	0.137663	0.011887	1.45e-06	23.0222
family.Rikenellaceae.id.967	Osteomyelitis	16	rs7242694	C	T	C	T	-0.0618674	0.0178142	0.195544	0.0269952	486484	0.509317	0.0134882	5.81e-06	21.0385
family.Rikenellaceae.id.967	Osteomyelitis	17	rs74474130	T	G	T	G	0.137747	0.00960215	0.0606165	0.044169	486484	0.8279	0.0295688	3.61e-06	21.702
family.Rikenellaceae.id.967	Osteomyelitis	18	rs77885767	C	T	C	T	-0.156209	0.00897402	0.0483059	0.0490895	486484	0.854948	0.0336482	2.85e-06	21.5521
family.Rikenellaceae.id.967	Osteomyelitis	19	rs9389714	C	T	C	T	-0.0636841	0.00724627	0.152775	0.0293694	486484	0.805118	0.0143416	8.79e-06	19.7183
family.Rikenellaceae.id.967	Osteomyelitis	20	rs9578457	G	A	G	A	-0.141478	-0.0444318	0.0540494	0.0468033	486484	0.342452	0.0315848	3.99e-06	20.0643
family.Rikenellaceae.id.967	Osteomyelitis	21	rs9603208	G	T	G	T	0.0821173	-0.00507462	0.10662	0.0342191	486484	0.882107	0.0159596	1.92e-07	26.4745
family.Ruminococcaceae.id.2050	Osteomyelitis	1	rs10093275	C	T	C	T	0.0534595	0.0315192	0.291959	0.0232634	486484	0.175455	0.011677	5.35e-06	20.9599
family.Ruminococcaceae.id.2050	Osteomyelitis	2	rs10166469	T	C	T	C	-0.053336	0.0134728	0.2612	0.02435	486484	0.58006	0.0120209	8.52e-06	19.6864
family.Ruminococcaceae.id.2050	Osteomyelitis	3	rs1158100	A	G	A	G	-0.0490539	0.0190272	0.371881	0.0219357	486484	0.38572	0.0109865	8.61e-06	19.9356
family.Ruminococcaceae.id.2050	Osteomyelitis	4	rs1612733	T	C	T	C	0.108708	0.0566753	0.0574793	0.0466195	486484	0.2241	0.0238006	4.22e-06	20.8617
family.Ruminococcaceae.id.2050	Osteomyelitis	5	rs17376049	T	C	T	C	0.0848534	0.03984	0.112052	0.0334229	486484	0.233263	0.0172114	7.3e-07	24.3056
family.Ruminococcaceae.id.2050	Osteomyelitis	6	rs2113833	T	C	T	C	0.169146	0.0227781	0.042945	0.0523739	486484	0.663625	0.0355009	1.14e-06	22.701
family.Ruminococcaceae.id.2050	Osteomyelitis	7	rs2426816	T	A	T	A	-0.0480152	-0.0115234	0.492762	0.0212004	486484	0.586754	0.0106011	6.04e-06	20.5142
family.Ruminococcaceae.id.2050	Osteomyelitis	8	rs3009418	C	A	C	A	0.0927607	-0.0370193	0.076954	0.0396099	486484	0.349996	0.0210123	8.69e-06	19.4886
family.Ruminococcaceae.id.2050	Osteomyelitis	9	rs499272	G	C	G	C	0.0706431	0.0228619	0.122408	0.0323787	486484	0.480138	0.016046	9.29e-06	19.3823
family.Ruminococcaceae.id.2050	Osteomyelitis	10	rs55793120	T	C	T	C	0.13822	0.0662736	0.0576198	0.0465107	486484	0.154183	0.0266152	1.44e-07	26.9701
family.Ruminococcaceae.id.2050	Osteomyelitis	11	rs56199908	T	C	T	C	-0.199327	-0.000584478	0.059716	0.046101	486484	0.989885	0.0410444	1.66e-06	23.5843
family.Ruminococcaceae.id.2050	Osteomyelitis	12	rs76724913	T	G	T	G	0.0901053	0.0474524	0.0645815	0.0428881	486484	0.268544	0.0203104	9.6e-06	19.6817
family.Streptococcaceae.id.1850	Osteomyelitis	1	rs10028567	C	T	C	T	-0.0934027	-0.0413326	0.0923934	0.036647	486484	0.25938	0.0190343	3.72e-06	24.0792
family.Streptococcaceae.id.1850	Osteomyelitis	2	rs11110281	T	C	T	C	-0.130554	-0.0323021	0.0627927	0.0432573	486484	0.455219	0.0225943	1.4e-08	33.3874
family.Streptococcaceae.id.1850	Osteomyelitis	3	rs16950051	A	G	A	G	0.107008	0.1078	0.0657985	0.043104	486484	0.0123868	0.0236973	5.34e-06	20.3907
family.Streptococcaceae.id.1850	Osteomyelitis	4	rs2370083	G	T	G	T	-0.0842751	0.0399987	0.104721	0.0347129	486484	0.249208	0.0184509	4.26e-06	20.8623
family.Streptococcaceae.id.1850	Osteomyelitis	5	rs2952251	A	G	A	G	-0.0639298	-0.00142658	0.265116	0.0239386	486484	0.95248	0.0126525	3.72e-07	25.5303
family.Streptococcaceae.id.1850	Osteomyelitis	6	rs35344081	G	A	G	A	0.0609349	0.0549601	0.235639	0.0248685	486484	0.0271032	0.0129703	2.64e-06	22.0714
family.Streptococcaceae.id.1850	Osteomyelitis	7	rs395407	G	C	G	C	-0.0826855	0.0118156	0.147979	0.0296378	486484	0.690138	0.0172536	1.33e-06	22.9667
family.Streptococcaceae.id.1850	Osteomyelitis	8	rs4968759	A	G	A	G	-0.0544035	-0.0472473	0.429423	0.0213258	486484	0.0267258	0.0111271	8.92e-07	23.9049
family.Streptococcaceae.id.1850	Osteomyelitis	9	rs57646748	G	A	G	A	-0.088021	0.0393968	0.0718353	0.0411406	486484	0.338258	0.019876	7.88e-06	19.6117
family.Streptococcaceae.id.1850	Osteomyelitis	10	rs6563952	G	C	G	C	0.0801931	0.0486089	0.089386	0.0371103	486484	0.190247	0.0178576	8.71e-06	20.1664
family.Streptococcaceae.id.1850	Osteomyelitis	11	rs6806351	T	C	T	C	-0.0619209	0.00348169	0.2333	0.0251409	486484	0.889856	0.0135744	6.94e-06	20.8082
family.Streptococcaceae.id.1850	Osteomyelitis	12	rs76717940	T	A	T	A	0.150606	0.150511	0.0637817	0.0439925	486484	0.000623275	0.0334079	3.09e-06	20.3228
family.Streptococcaceae.id.1850	Osteomyelitis	13	rs77968078	G	A	G	A	-0.0993013	0.0208374	0.0607493	0.0442074	486484	0.637385	0.0224788	7.93e-06	19.5149
family.Streptococcaceae.id.1850	Osteomyelitis	14	rs7916711	A	G	A	G	0.0959639	0.0330659	0.0576723	0.0454685	486484	0.467087	0.021545	6.33e-06	19.8391
family.Streptococcaceae.id.1850	Osteomyelitis	15	rs957755	T	G	T	G	-0.0642449	0.0018644	0.183468	0.0273075	486484	0.945567	0.0142702	7.42e-06	20.2682
family.Streptococcaceae.id.1850	Osteomyelitis	16	rs9903102	C	A	C	A	-0.0693015	-0.0131627	0.141097	0.0302894	486484	0.663878	0.0154096	4.92e-06	20.2256
family.Veillonellaceae.id.2172	Osteomyelitis	1	rs111810795	C	T	C	T	-0.0867108	-0.0510058	0.110619	0.0340907	486484	0.134607	0.0180573	1.73e-06	23.0589
family.Veillonellaceae.id.2172	Osteomyelitis	2	rs114889439	A	G	A	G	-0.253809	0.0333205	0.0386	0.0559014	486484	0.551136	0.0539169	6.19e-06	22.1597
family.Veillonellaceae.id.2172	Osteomyelitis	3	rs11700976	C	A	C	A	0.0503337	0.00566007	0.493265	0.0212369	486484	0.789838	0.0113763	9.25e-06	19.5756
family.Veillonellaceae.id.2172	Osteomyelitis	4	rs12186441	G	A	G	A	0.208096	0.0495688	0.0520021	0.0481417	486484	0.303176	0.0453999	4.53e-06	21.0096
family.Veillonellaceae.id.2172	Osteomyelitis	5	rs12668619	A	G	A	G	0.055301	-0.000810045	0.409478	0.0215013	486484	0.969947	0.0117654	2.57e-06	22.093
family.Veillonellaceae.id.2172	Osteomyelitis	6	rs12741784	C	T	C	T	-0.0621452	0.0362477	0.368147	0.0218616	486484	0.0973061	0.0119266	1.28e-07	27.1507
family.Veillonellaceae.id.2172	Osteomyelitis	7	rs1442060	G	A	G	A	-0.0514024	-0.0151276	0.488715	0.0214473	486484	0.480599	0.0112125	4.51e-06	21.0168
family.Veillonellaceae.id.2172	Osteomyelitis	8	rs1447205	G	C	G	C	-0.0520689	-0.0334007	0.395025	0.0216826	486484	0.123454	0.0115656	7.35e-06	20.2685
family.Veillonellaceae.id.2172	Osteomyelitis	9	rs1693340	T	C	T	C	0.0818934	0.102385	0.122387	0.0327354	486484	0.00176214	0.018245	9.25e-06	20.147
family.Veillonellaceae.id.2172	Osteomyelitis	10	rs2175069	A	G	A	G	-0.0526752	0.0232815	0.3866	0.0217842	486484	0.28519	0.0114886	4.64e-06	21.0221
family.Veillonellaceae.id.2172	Osteomyelitis	11	rs2561116	T	G	T	G	-0.083617	-0.044142	0.100792	0.0351404	486484	0.209057	0.0187159	7.89e-06	19.9603
family.Veillonellaceae.id.2172	Osteomyelitis	12	rs2585520	G	T	G	T	-0.0904972	0.017971	0.0919793	0.0368799	486484	0.626057	0.0200428	5.27e-06	20.387
family.Veillonellaceae.id.2172	Osteomyelitis	13	rs4263802	G	A	G	A	0.050942	0.0116718	0.39881	0.0215408	486484	0.587925	0.0114921	7.45e-06	19.6495
family.Veillonellaceae.id.2172	Osteomyelitis	14	rs4461038	A	G	A	G	-0.0554965	-0.0222903	0.361369	0.0220568	486484	0.312217	0.0119467	3.73e-06	21.5791
family.Veillonellaceae.id.2172	Osteomyelitis	15	rs4797169	T	C	T	C	0.0587799	0.0572776	0.250104	0.0246288	486484	0.0200378	0.0128297	4.49e-06	20.9907
family.Veillonellaceae.id.2172	Osteomyelitis	16	rs61264131	A	C	A	C	0.202367	-0.00984887	0.0391228	0.0551677	486484	0.85831	0.0464388	6.75e-06	18.9897
family.Veillonellaceae.id.2172	Osteomyelitis	17	rs6692542	A	G	A	G	0.0534397	0.02438	0.398922	0.0221189	486484	0.270363	0.0118254	8.68e-06	20.422
family.Veillonellaceae.id.2172	Osteomyelitis	18	rs6909981	C	T	C	T	-0.0638697	-0.0263471	0.216478	0.0258289	486484	0.307699	0.0141765	5.48e-06	20.2979
family.Veillonellaceae.id.2172	Osteomyelitis	19	rs75768969	C	G	C	G	-0.0703773	0.0156782	0.155228	0.0291981	486484	0.591296	0.0156855	7.19e-06	20.1312
family.Veillonellaceae.id.2172	Osteomyelitis	20	rs79535861	A	C	A	C	0.100666	-0.0597561	0.0741493	0.0406951	486484	0.141999	0.0207016	1.58e-06	23.6462
family.Veillonellaceae.id.2172	Osteomyelitis	21	rs9345168	C	A	C	A	0.0509102	-0.0467956	0.499909	0.0212097	486484	0.0273609	0.0113253	8.49e-06	20.2074
family.Verrucomicrobiaceae.id.4036	Osteomyelitis	1	rs11184341	G	C	G	C	0.0655301	-0.00657319	0.287388	0.0237614	486484	0.782062	0.014223	4.14e-06	21.2274
family.Verrucomicrobiaceae.id.4036	Osteomyelitis	2	rs111862613	T	C	T	C	0.0907065	-0.00742714	0.171312	0.0285335	486484	0.794636	0.0196746	3.73e-06	21.2551
family.Verrucomicrobiaceae.id.4036	Osteomyelitis	3	rs117107102	A	G	A	G	0.204683	0.0139642	0.0417405	0.0531756	486484	0.792855	0.0431573	2.92e-06	22.4934
family.Verrucomicrobiaceae.id.4036	Osteomyelitis	4	rs11729256	T	C	T	C	0.0749798	-0.0168904	0.258728	0.0241681	486484	0.484634	0.0150177	6.73e-07	24.9277
family.Verrucomicrobiaceae.id.4036	Osteomyelitis	5	rs12908520	G	A	G	A	0.0619104	-0.0077127	0.432844	0.0213704	486484	0.71817	0.0130946	2.15e-06	22.3533
family.Verrucomicrobiaceae.id.4036	Osteomyelitis	6	rs2602429	C	T	C	T	0.0745516	-0.0308606	0.220141	0.0257833	486484	0.231337	0.0156195	2.7e-06	22.7814
family.Verrucomicrobiaceae.id.4036	Osteomyelitis	7	rs4242783	G	A	G	A	0.0687992	-0.0260905	0.260639	0.0240789	486484	0.278567	0.0147694	2.75e-06	21.6992
family.Verrucomicrobiaceae.id.4036	Osteomyelitis	8	rs4936098	A	G	A	G	0.0648691	-0.0273377	0.375402	0.021962	486484	0.213214	0.0135928	1.13e-06	22.7749
family.Verrucomicrobiaceae.id.4036	Osteomyelitis	9	rs61779207	G	A	G	A	-0.0758811	-0.0132323	0.182181	0.0274594	486484	0.629886	0.0167762	6.63e-06	20.4588
family.Verrucomicrobiaceae.id.4036	Osteomyelitis	10	rs74542928	T	C	T	C	0.112124	0.00617819	0.0988736	0.0353971	486484	0.861442	0.0236422	1.65e-06	22.4917
family.Verrucomicrobiaceae.id.4036	Osteomyelitis	11	rs9349825	A	G	A	G	-0.0704354	0.00660696	0.266361	0.0240783	486484	0.783781	0.0147128	2.51e-06	22.9188
family.Verrucomicrobiaceae.id.4036	Osteomyelitis	12	rs941682	G	A	G	A	-0.0631526	0.0192132	0.274708	0.023673	486484	0.417016	0.0143767	9.58e-06	19.2958
family.Victivallaceae.id.2255	Osteomyelitis	1	rs11671100	A	C	A	C	-0.160034	0.00831629	0.180109	0.0274988	486484	0.76233	0.0349472	4.08e-06	20.9701
family.Victivallaceae.id.2255	Osteomyelitis	2	rs11764871	G	T	G	T	0.127099	0.00208028	0.292227	0.0233202	486484	0.928919	0.025656	7.49e-07	24.5418
family.Victivallaceae.id.2255	Osteomyelitis	3	rs2546105	A	T	A	T	0.126643	-0.00354539	0.283482	0.0234785	486484	0.879971	0.0257111	1.03e-06	24.262
family.Victivallaceae.id.2255	Osteomyelitis	4	rs2944282	T	C	T	C	-0.124197	0.0199663	0.301208	0.0231415	486484	0.388252	0.0257026	1.57e-06	23.3489
family.Victivallaceae.id.2255	Osteomyelitis	5	rs34962571	A	C	A	C	-0.186945	-0.0343423	0.094668	0.0365691	486484	0.347676	0.0418412	6.25e-06	19.9628
family.Victivallaceae.id.2255	Osteomyelitis	6	rs4396289	C	T	C	T	-0.152918	0.0137146	0.170772	0.0280608	486484	0.625022	0.0288525	1.54e-07	28.0897
family.Victivallaceae.id.2255	Osteomyelitis	7	rs61702987	T	C	T	C	0.145501	-0.0107404	0.189203	0.027206	486484	0.693004	0.0300007	3.08e-06	23.5218
family.Victivallaceae.id.2255	Osteomyelitis	8	rs62570196	C	T	C	T	-0.246101	0.0566083	0.0801803	0.0393943	486484	0.150727	0.0483077	2.7e-07	25.9535
family.Victivallaceae.id.2255	Osteomyelitis	9	rs6545794	A	G	A	G	-0.197786	-0.00752975	0.0703267	0.0414355	486484	0.855801	0.0410495	5.97e-07	23.2152
family.Victivallaceae.id.2255	Osteomyelitis	10	rs67832247	C	T	C	T	-0.123489	-0.00460219	0.276555	0.0247035	486484	0.852212	0.0266695	3.24e-06	21.4401
family.Victivallaceae.id.2255	Osteomyelitis	11	rs7077363	G	A	G	A	0.148942	-0.0477928	0.161499	0.0287599	486484	0.0965562	0.0318366	2.83e-06	21.8868
family.Victivallaceae.id.2255	Osteomyelitis	12	rs7314815	G	A	G	A	0.101088	-0.000697284	0.507683	0.0211308	486484	0.973676	0.0225594	6.4e-06	20.0791
family.Victivallaceae.id.2255	Osteomyelitis	13	rs7627405	C	T	C	T	-0.134158	-0.00653143	0.17707	0.0281267	486484	0.816371	0.0301427	8.19e-06	19.8092
family.Victivallaceae.id.2255	Osteomyelitis	14	rs7860510	G	C	G	C	0.164855	-0.00953413	0.107143	0.0342559	486484	0.780766	0.0375128	9.6e-06	19.3129
genus..Clostridiuminnocuumgroup.id.14397	Osteomyelitis	1	rs10074000	T	C	T	C	-0.102648	-0.0280357	0.403355	0.0216929	486484	0.196222	0.0227508	7e-06	20.3567
genus..Clostridiuminnocuumgroup.id.14397	Osteomyelitis	2	rs10506058	A	G	A	G	0.0997048	-0.00312132	0.406338	0.0215258	486484	0.884708	0.0221926	8.92e-06	20.1844
genus..Clostridiuminnocuumgroup.id.14397	Osteomyelitis	3	rs1942371	G	A	G	A	-0.157938	0.0404785	0.121177	0.033375	486484	0.225192	0.034187	4.06e-06	21.3428
genus..Clostridiuminnocuumgroup.id.14397	Osteomyelitis	4	rs1948423	T	A	T	A	-0.108859	0.00238207	0.307415	0.0232651	486484	0.918449	0.023425	3.49e-06	21.5959
genus..Clostridiuminnocuumgroup.id.14397	Osteomyelitis	5	rs40656	C	T	C	T	0.142664	0.0366042	0.16591	0.0286967	486484	0.202113	0.0311021	8.62e-06	21.0403
genus..Clostridiuminnocuumgroup.id.14397	Osteomyelitis	6	rs4869133	G	A	G	A	-0.180591	-0.00620821	0.081124	0.0386802	486484	0.872486	0.0409505	7.24e-06	19.4478
genus..Clostridiuminnocuumgroup.id.14397	Osteomyelitis	7	rs61267978	T	C	T	C	0.14708	0.0260826	0.13356	0.0312167	486484	0.403418	0.0320875	5.59e-06	21.0103
genus..Clostridiuminnocuumgroup.id.14397	Osteomyelitis	8	rs6577484	G	A	G	A	0.160425	-0.0533241	0.132984	0.0325471	486484	0.101346	0.0360857	8.41e-06	19.7639
genus..Clostridiuminnocuumgroup.id.14397	Osteomyelitis	9	rs6890185	T	C	T	C	0.113424	0.0649504	0.329683	0.0225053	486484	0.00390176	0.0233137	1.12e-06	23.6692
genus..Clostridiuminnocuumgroup.id.14397	Osteomyelitis	10	rs71564433	T	A	T	A	-0.126746	0.0310398	0.198378	0.0268374	486484	0.24744	0.0274657	7.8e-06	21.2955
genus..Clostridiuminnocuumgroup.id.14397	Osteomyelitis	11	rs77845139	A	G	A	G	-0.114993	0.000387637	0.246091	0.0248132	486484	0.987536	0.0257186	8.41e-06	19.9916
genus..Eubacteriumbrachygroup.id.11296	Osteomyelitis	1	rs112617308	T	C	T	C	-0.170873	-0.0201875	0.0985431	0.0353957	486484	0.568448	0.0362844	2.38e-06	22.1773
genus..Eubacteriumbrachygroup.id.11296	Osteomyelitis	2	rs12151423	A	G	A	G	0.101329	0.00597847	0.482658	0.0212632	486484	0.778583	0.0227324	9.27e-06	19.8688
genus..Eubacteriumbrachygroup.id.11296	Osteomyelitis	3	rs13139592	T	C	T	C	-0.145997	0.0438323	0.153099	0.0294411	486484	0.136537	0.0327192	7.97e-06	19.9104
genus..Eubacteriumbrachygroup.id.11296	Osteomyelitis	4	rs1384962	A	G	A	G	0.120888	0.0411015	0.22411	0.025384	486484	0.105406	0.0266264	6.99e-06	20.6131
genus..Eubacteriumbrachygroup.id.11296	Osteomyelitis	5	rs2913110	C	T	C	T	0.105143	0.0115521	0.413834	0.0215041	486484	0.591126	0.022942	4.56e-06	21.0039
genus..Eubacteriumbrachygroup.id.11296	Osteomyelitis	6	rs4862235	G	A	G	A	0.104806	0.0223004	0.416549	0.02145	486484	0.298505	0.0225751	3.73e-06	21.5533
genus..Eubacteriumbrachygroup.id.11296	Osteomyelitis	7	rs62348779	T	C	T	C	-0.201481	-0.04565	0.0747515	0.0404315	486484	0.258868	0.043286	3.78e-06	21.6656
genus..Eubacteriumbrachygroup.id.11296	Osteomyelitis	8	rs720439	A	G	A	G	-0.111927	0.024174	0.258985	0.0244753	486484	0.323305	0.0251252	7.03e-06	19.8449
genus..Eubacteriumbrachygroup.id.11296	Osteomyelitis	9	rs73199919	T	C	T	C	-0.236717	-0.0405674	0.065749	0.0426656	486484	0.341695	0.0531335	8.16e-06	19.8482
genus..Eubacteriumbrachygroup.id.11296	Osteomyelitis	10	rs9613196	T	A	T	A	-0.238718	-0.0139387	0.0679827	0.0431575	486484	0.746715	0.0528561	4.99e-06	20.3977
genus..Eubacteriumcoprostanoligenesgroup.id.11375	Osteomyelitis	1	rs1020520	T	G	T	G	-0.0590705	-0.016494	0.193465	0.0267818	486484	0.537982	0.0132929	8.89e-06	19.7471
genus..Eubacteriumcoprostanoligenesgroup.id.11375	Osteomyelitis	2	rs10444197	A	G	A	G	-0.0505823	0.0534069	0.331286	0.0225438	486484	0.0178349	0.0113455	5.98e-06	19.8768
genus..Eubacteriumcoprostanoligenesgroup.id.11375	Osteomyelitis	3	rs11052069	T	C	T	C	0.0477832	-0.00720748	0.436576	0.0212762	486484	0.734793	0.0107833	9.38e-06	19.6356
genus..Eubacteriumcoprostanoligenesgroup.id.11375	Osteomyelitis	4	rs115325767	G	C	G	C	0.0783322	-0.0128079	0.102842	0.0348931	486484	0.713574	0.0174719	2.62e-06	20.1002
genus..Eubacteriumcoprostanoligenesgroup.id.11375	Osteomyelitis	5	rs11720857	C	T	C	T	0.0630776	-0.0336285	0.177384	0.0279929	486484	0.229626	0.0144485	9.26e-06	19.0592
genus..Eubacteriumcoprostanoligenesgroup.id.11375	Osteomyelitis	6	rs12906958	C	T	C	T	-0.0533159	0.00124939	0.318415	0.0228273	486484	0.956352	0.0115935	4.35e-06	21.1488
genus..Eubacteriumcoprostanoligenesgroup.id.11375	Osteomyelitis	7	rs17159861	C	T	C	T	0.0962228	0.00505842	0.119665	0.032842	486484	0.877592	0.0168388	1.04e-08	32.6537
genus..Eubacteriumcoprostanoligenesgroup.id.11375	Osteomyelitis	8	rs2644213	G	A	G	A	0.0538845	-0.00503637	0.234663	0.0249628	486484	0.840108	0.0121245	9.86e-06	19.7517
genus..Eubacteriumcoprostanoligenesgroup.id.11375	Osteomyelitis	9	rs4076415	T	G	T	G	0.0515152	0.0049105	0.442217	0.0216706	486484	0.820737	0.0110294	1.99e-06	21.8155
genus..Eubacteriumcoprostanoligenesgroup.id.11375	Osteomyelitis	10	rs62024432	C	T	C	T	-0.0769698	0.00035159	0.101426	0.0349815	486484	0.991981	0.0172101	7.5e-06	20.0019
genus..Eubacteriumcoprostanoligenesgroup.id.11375	Osteomyelitis	11	rs6762473	C	A	C	A	0.0521584	-0.000220527	0.342279	0.0222209	486484	0.992082	0.0112353	4.26e-06	21.5517
genus..Eubacteriumcoprostanoligenesgroup.id.11375	Osteomyelitis	12	rs76898927	G	A	G	A	0.123055	-0.0279259	0.0484897	0.0499798	486484	0.576336	0.0266375	4.79e-06	21.3409
genus..Eubacteriumcoprostanoligenesgroup.id.11375	Osteomyelitis	13	rs79895140	T	C	T	C	-0.0641017	-0.00339358	0.208857	0.0273616	486484	0.901294	0.0141153	8.62e-06	20.6233
genus..Eubacteriumcoprostanoligenesgroup.id.11375	Osteomyelitis	14	rs9648214	T	C	T	C	-0.0828719	-0.0505925	0.128595	0.0315608	486484	0.108931	0.016431	2.52e-07	25.4383
genus..Eubacteriumeligensgroup.id.14372	Osteomyelitis	1	rs12719051	A	G	A	G	0.0916626	0.0188888	0.109379	0.0339163	486484	0.577578	0.0208183	7.12e-06	19.3862
genus..Eubacteriumeligensgroup.id.14372	Osteomyelitis	2	rs158115	G	C	G	C	0.0915271	0.0300414	0.0892291	0.0372762	486484	0.420292	0.0190611	9.74e-06	23.057
genus..Eubacteriumeligensgroup.id.14372	Osteomyelitis	3	rs182318	G	A	G	A	-0.0824941	-0.0120823	0.080387	0.0387313	486484	0.755078	0.0195615	8.4e-06	17.7845
genus..Eubacteriumeligensgroup.id.14372	Osteomyelitis	4	rs2200429	A	G	A	G	-0.0888825	-0.0519373	0.0885647	0.0372392	486484	0.163108	0.0198479	5.3e-06	20.0541
genus..Eubacteriumeligensgroup.id.14372	Osteomyelitis	5	rs265534	T	G	T	G	-0.0563756	-0.00602528	0.43787	0.0213675	486484	0.777956	0.0120127	2.27e-06	22.0242
genus..Eubacteriumeligensgroup.id.14372	Osteomyelitis	6	rs4583233	A	C	A	C	0.0670205	0.0388332	0.345162	0.0222219	486484	0.0805471	0.0128122	2.84e-07	27.3633
genus..Eubacteriumeligensgroup.id.14372	Osteomyelitis	7	rs56080211	C	T	C	T	0.123093	-0.000294711	0.068369	0.0437814	486484	0.994629	0.0282743	9.14e-06	18.9531
genus..Eubacteriumeligensgroup.id.14372	Osteomyelitis	8	rs6923695	T	G	T	G	0.103268	-0.0049125	0.0777994	0.039269	486484	0.900445	0.0229524	4.87e-06	20.2428
genus..Eubacteriumeligensgroup.id.14372	Osteomyelitis	9	rs72839198	C	G	C	G	0.155659	-0.0493541	0.0491289	0.0490514	486484	0.314334	0.0375612	3.14e-06	17.1739
genus..Eubacteriumeligensgroup.id.14372	Osteomyelitis	10	rs74606150	C	G	C	G	-0.196454	-0.035351	0.0464707	0.0514952	486484	0.492403	0.042565	4.25e-06	21.3018
genus..Eubacteriumfissicatenagroup.id.14373	Osteomyelitis	1	rs10147907	T	G	T	G	0.172263	0.0473134	0.0854411	0.0378531	486484	0.211328	0.039601	8.27e-06	18.9222
genus..Eubacteriumfissicatenagroup.id.14373	Osteomyelitis	2	rs11818408	G	A	G	A	0.10585	-0.0134225	0.460968	0.0214085	486484	0.53068	0.0237114	8.2e-06	19.9283
genus..Eubacteriumfissicatenagroup.id.14373	Osteomyelitis	3	rs11876297	T	C	T	C	0.131469	0.0198384	0.260238	0.0250851	486484	0.429033	0.0281712	2.67e-06	21.779
genus..Eubacteriumfissicatenagroup.id.14373	Osteomyelitis	4	rs151257695	A	G	A	G	0.20951	-0.0435678	0.0728138	0.04094	486484	0.287244	0.0454847	3.1e-06	21.2167
genus..Eubacteriumfissicatenagroup.id.14373	Osteomyelitis	5	rs1768152	T	C	T	C	0.139489	0.064296	0.148418	0.0300225	486484	0.0322263	0.0316186	8.7e-06	19.4622
genus..Eubacteriumfissicatenagroup.id.14373	Osteomyelitis	6	rs2733072	G	A	G	A	0.109644	0.0244829	0.436872	0.0216809	486484	0.258797	0.0228306	1.49e-06	23.0641
genus..Eubacteriumfissicatenagroup.id.14373	Osteomyelitis	7	rs3771393	C	T	C	T	0.130842	0.0308865	0.265782	0.0239669	486484	0.197497	0.0266671	7.38e-07	24.0738
genus..Eubacteriumfissicatenagroup.id.14373	Osteomyelitis	8	rs6934739	A	G	A	G	0.111463	-0.0299211	0.283765	0.0234453	486484	0.201882	0.0252788	9.75e-06	19.4425
genus..Eubacteriumfissicatenagroup.id.14373	Osteomyelitis	9	rs7104872	G	A	G	A	0.138612	-0.0162647	0.186556	0.027269	486484	0.550872	0.0291906	2.73e-06	22.5484
genus..Eubacteriumhalliigroup.id.11338	Osteomyelitis	1	rs10501370	C	T	C	T	-0.115589	-0.0232465	0.0474952	0.0502283	486484	0.643496	0.0252489	5.42e-06	20.9579
genus..Eubacteriumhalliigroup.id.11338	Osteomyelitis	2	rs10798999	C	T	C	T	0.0601661	-0.00555733	0.220635	0.0255827	486484	0.828029	0.0126752	2.61e-06	22.5315
genus..Eubacteriumhalliigroup.id.11338	Osteomyelitis	3	rs10808115	A	C	A	C	-0.0504747	-0.0103072	0.468532	0.0211953	486484	0.626755	0.0109922	4.42e-06	21.0851
genus..Eubacteriumhalliigroup.id.11338	Osteomyelitis	4	rs117748144	T	C	T	C	-0.126582	0.0146347	0.0545083	0.0468261	486484	0.754635	0.028712	7.86e-06	19.4365
genus..Eubacteriumhalliigroup.id.11338	Osteomyelitis	5	rs13116360	T	C	T	C	0.154124	-0.0575729	0.0561082	0.0457557	486484	0.208296	0.0297185	2.94e-07	26.896
genus..Eubacteriumhalliigroup.id.11338	Osteomyelitis	6	rs138531890	A	G	A	G	0.153138	0.0630904	0.0551743	0.0470774	486484	0.180199	0.0349456	5.43e-06	19.2036
genus..Eubacteriumhalliigroup.id.11338	Osteomyelitis	7	rs17074066	T	C	T	C	-0.0813986	-0.0393238	0.0889317	0.0372475	486484	0.291085	0.0189272	9.35e-06	18.4952
genus..Eubacteriumhalliigroup.id.11338	Osteomyelitis	8	rs17474256	G	A	G	A	0.0810805	0.0476929	0.0996582	0.0357184	486484	0.181795	0.0184573	9.45e-06	19.2973
genus..Eubacteriumhalliigroup.id.11338	Osteomyelitis	9	rs281379	A	G	A	G	-0.0499523	0.0221177	0.523213	0.0212128	486484	0.297106	0.0112153	9.33e-06	19.8376
genus..Eubacteriumhalliigroup.id.11338	Osteomyelitis	10	rs28584818	A	G	A	G	0.126115	0.039564	0.0526746	0.0472889	486484	0.402792	0.0268627	4.43e-06	22.0412
genus..Eubacteriumhalliigroup.id.11338	Osteomyelitis	11	rs60254196	A	G	A	G	-0.0522832	0.0364484	0.514002	0.0212288	486484	0.0859924	0.0111865	2.7e-06	21.8442
genus..Eubacteriumhalliigroup.id.11338	Osteomyelitis	12	rs630939	C	T	C	T	-0.0508914	0.0161791	0.403503	0.0215239	486484	0.452243	0.0114352	9.16e-06	19.8062
genus..Eubacteriumhalliigroup.id.11338	Osteomyelitis	13	rs6550770	T	C	T	C	-0.198087	-0.0114699	0.046681	0.0525242	486484	0.827139	0.0443545	4.82e-06	19.9452
genus..Eubacteriumhalliigroup.id.11338	Osteomyelitis	14	rs74018587	C	T	C	T	0.208943	-0.0328419	0.0326701	0.0596062	486484	0.581646	0.043822	3.7e-06	22.7337
genus..Eubacteriumhalliigroup.id.11338	Osteomyelitis	15	rs78056098	G	T	G	T	-0.0507411	0.0437139	0.352446	0.0221178	486484	0.0481083	0.0113758	8.29e-06	19.8955
genus..Eubacteriumhalliigroup.id.11338	Osteomyelitis	16	rs949971	T	G	T	G	-0.0540164	0.0267281	0.378818	0.0218657	486484	0.221566	0.0116101	3.29e-06	21.6462
genus..Eubacteriumnodatumgroup.id.11297	Osteomyelitis	1	rs10263623	C	T	C	T	0.193496	0.0307712	0.104525	0.0346124	486484	0.373991	0.0439023	8.91e-06	19.4253
genus..Eubacteriumnodatumgroup.id.11297	Osteomyelitis	2	rs10458299	T	C	T	C	-0.187753	0.0764211	0.0913034	0.0366683	486484	0.0371492	0.041969	8.37e-06	20.0131
genus..Eubacteriumnodatumgroup.id.11297	Osteomyelitis	3	rs11006576	A	G	A	G	-0.110167	0.0100054	0.488809	0.0213492	486484	0.639318	0.024593	7.99e-06	20.067
genus..Eubacteriumnodatumgroup.id.11297	Osteomyelitis	4	rs113893692	C	T	C	T	-0.185107	-0.0205645	0.117161	0.0329897	486484	0.533048	0.0403573	5.76e-06	21.0379
genus..Eubacteriumnodatumgroup.id.11297	Osteomyelitis	5	rs34297067	A	G	A	G	-0.186907	-0.00222093	0.152567	0.0294279	486484	0.93984	0.0341475	6.6e-08	29.9593
genus..Eubacteriumnodatumgroup.id.11297	Osteomyelitis	6	rs61841040	G	T	G	T	0.160621	0.0133874	0.152965	0.0294311	486484	0.649202	0.0341609	3.56e-06	22.1078
genus..Eubacteriumnodatumgroup.id.11297	Osteomyelitis	7	rs6818880	A	G	A	G	-0.110081	-0.0347749	0.458265	0.0213732	486484	0.103731	0.0245964	7.83e-06	20.0298
genus..Eubacteriumnodatumgroup.id.11297	Osteomyelitis	8	rs77910827	C	T	C	T	0.201788	-0.0294857	0.0995313	0.0353851	486484	0.404687	0.0413568	9.05e-07	23.8066
genus..Eubacteriumnodatumgroup.id.11297	Osteomyelitis	9	rs7827125	C	T	C	T	0.1223	-0.0230716	0.286932	0.0235981	486484	0.328228	0.0271331	7.17e-06	20.3166
genus..Eubacteriumnodatumgroup.id.11297	Osteomyelitis	10	rs7880204	T	C	T	C	-0.125454	-0.049602	0.266006	0.0239385	486484	0.0382596	0.0275303	6.84e-06	20.7656
genus..Eubacteriumnodatumgroup.id.11297	Osteomyelitis	11	rs9425984	T	C	T	C	-0.130234	-0.00256244	0.234364	0.0250286	486484	0.918455	0.0292347	7.21e-06	19.845
genus..Eubacteriumoxidoreducensgroup.id.11339	Osteomyelitis	1	rs12129908	C	A	C	A	0.0893272	-0.0450123	0.422687	0.0213915	486484	0.0353598	0.0198333	5.8e-06	20.2852
genus..Eubacteriumoxidoreducensgroup.id.11339	Osteomyelitis	2	rs12423772	G	T	G	T	0.14098	-0.0349154	0.123651	0.0345789	486484	0.312624	0.0295029	2.63e-06	22.8341
genus..Eubacteriumoxidoreducensgroup.id.11339	Osteomyelitis	3	rs1425962	G	C	G	C	0.0906104	0.0195178	0.319258	0.0231746	486484	0.399672	0.0200612	7.32e-06	20.4005
genus..Eubacteriumoxidoreducensgroup.id.11339	Osteomyelitis	4	rs2973294	G	T	G	T	0.0923559	-0.015536	0.436611	0.0212418	486484	0.464542	0.0195439	2.39e-06	22.331
genus..Eubacteriumoxidoreducensgroup.id.11339	Osteomyelitis	5	rs34561138	G	A	G	A	0.216145	0.00189035	0.0669791	0.0424607	486484	0.96449	0.045992	2.51e-06	22.0865
genus..Eubacteriumrectalegroup.id.14374	Osteomyelitis	1	rs10248854	C	A	C	A	-0.0527827	0.0016772	0.35545	0.0221692	486484	0.939694	0.0113463	4.21e-06	21.6407
genus..Eubacteriumrectalegroup.id.14374	Osteomyelitis	2	rs10797540	A	G	A	G	0.0503179	-0.0127965	0.434772	0.0213123	486484	0.548221	0.0108389	3.53e-06	21.5512
genus..Eubacteriumrectalegroup.id.14374	Osteomyelitis	3	rs10892089	C	G	C	G	-0.0635522	-0.0198458	0.182028	0.0276551	486484	0.472994	0.0140072	6.22e-06	20.5852
genus..Eubacteriumrectalegroup.id.14374	Osteomyelitis	4	rs117151453	G	C	G	C	-0.113141	-0.0331188	0.0558969	0.0459672	486484	0.471226	0.0243541	1.84e-06	21.582
genus..Eubacteriumrectalegroup.id.14374	Osteomyelitis	5	rs143694765	T	C	T	C	0.0870025	0.00571401	0.0977877	0.0360506	486484	0.874063	0.019779	9.75e-06	19.3489
genus..Eubacteriumrectalegroup.id.14374	Osteomyelitis	6	rs16960159	C	G	C	G	-0.156596	0.0543082	0.050441	0.0483928	486484	0.261762	0.0336234	4.1e-06	21.6909
genus..Eubacteriumrectalegroup.id.14374	Osteomyelitis	7	rs2884897	A	G	A	G	-0.129364	-0.0073334	0.0459958	0.0503046	486484	0.884095	0.0289021	6.44e-06	20.034
genus..Eubacteriumrectalegroup.id.14374	Osteomyelitis	8	rs314726	T	C	T	C	0.0528824	0.000714075	0.428084	0.0214869	486484	0.973489	0.0109486	1.38e-06	23.3293
genus..Eubacteriumrectalegroup.id.14374	Osteomyelitis	9	rs35398954	A	G	A	G	-0.0901402	-0.0313576	0.109497	0.0341777	486484	0.358887	0.0174602	5.4e-07	26.6526
genus..Eubacteriumrectalegroup.id.14374	Osteomyelitis	10	rs3980709	A	T	A	T	-0.0622701	0.00524365	0.173586	0.028049	486484	0.851703	0.0140572	6.86e-06	19.623
genus..Eubacteriumrectalegroup.id.14374	Osteomyelitis	11	rs59427698	A	G	A	G	-0.0576035	0.00811885	0.249383	0.0247221	486484	0.742605	0.0130853	5.37e-06	19.3789
genus..Eubacteriumrectalegroup.id.14374	Osteomyelitis	12	rs62547233	A	G	A	G	0.0536319	-0.0130537	0.284135	0.0234416	486484	0.577624	0.0120201	9.9e-06	19.9082
genus..Eubacteriumruminantiumgroup.id.11340	Osteomyelitis	1	rs10131724	A	C	A	C	-0.199832	0.00448421	0.058184	0.0451873	486484	0.920951	0.0414577	2.39e-06	23.2338
genus..Eubacteriumruminantiumgroup.id.11340	Osteomyelitis	2	rs112375806	T	A	T	A	0.143141	0.0183803	0.0937614	0.0364827	486484	0.614395	0.0293757	5.82e-06	23.7438
genus..Eubacteriumruminantiumgroup.id.11340	Osteomyelitis	3	rs11637981	G	T	G	T	-0.073258	0.0200294	0.456888	0.0213388	486484	0.347916	0.0160888	5.44e-06	20.733
genus..Eubacteriumruminantiumgroup.id.11340	Osteomyelitis	4	rs13025464	T	C	T	C	-0.0737077	-0.000282298	0.374081	0.0219137	486484	0.989722	0.0163786	6.97e-06	20.2523
genus..Eubacteriumruminantiumgroup.id.11340	Osteomyelitis	5	rs139749	C	T	C	T	-0.0845439	-0.00559822	0.341491	0.0224832	486484	0.803364	0.0171791	8.59e-07	24.2195
genus..Eubacteriumruminantiumgroup.id.11340	Osteomyelitis	6	rs16891896	G	A	G	A	-0.174787	0.0316759	0.0509341	0.0482913	486484	0.511867	0.0390573	2.38e-06	20.0269
genus..Eubacteriumruminantiumgroup.id.11340	Osteomyelitis	7	rs17519472	C	T	C	T	0.107804	-0.0579135	0.14385	0.0301885	486484	0.0550605	0.0233984	4.7e-06	21.2275
genus..Eubacteriumruminantiumgroup.id.11340	Osteomyelitis	8	rs209813	G	A	G	A	-0.103488	0.0401531	0.120505	0.0325713	486484	0.21766	0.0236391	9.23e-06	19.1655
genus..Eubacteriumruminantiumgroup.id.11340	Osteomyelitis	9	rs2116427	A	G	A	G	0.0911461	0.0322016	0.244176	0.024527	486484	0.189216	0.0182353	4.67e-07	24.9833
genus..Eubacteriumruminantiumgroup.id.11340	Osteomyelitis	10	rs2229917	A	G	A	G	0.153538	-0.0602244	0.0644918	0.0431846	486484	0.163143	0.0323922	2.16e-06	22.4673
genus..Eubacteriumruminantiumgroup.id.11340	Osteomyelitis	11	rs2418654	C	T	C	T	-0.0748879	0.00360208	0.480549	0.021537	486484	0.867173	0.0165852	6.17e-06	20.3884
genus..Eubacteriumruminantiumgroup.id.11340	Osteomyelitis	12	rs2817174	C	T	C	T	-0.0734306	0.00491029	0.403603	0.0217094	486484	0.82106	0.0163687	7.87e-06	20.1246
genus..Eubacteriumruminantiumgroup.id.11340	Osteomyelitis	13	rs57340348	T	C	T	C	-0.0979429	0.0319904	0.187923	0.0271533	486484	0.238741	0.0212166	4.93e-06	21.3106
genus..Eubacteriumruminantiumgroup.id.11340	Osteomyelitis	14	rs606117	A	G	A	G	0.0833243	-0.0313557	0.310273	0.0229678	486484	0.17219	0.018056	4.82e-06	21.2961
genus..Eubacteriumruminantiumgroup.id.11340	Osteomyelitis	15	rs6676699	G	T	G	T	-0.0888124	-0.0256761	0.198754	0.0264582	486484	0.331827	0.0196447	6.38e-06	20.4388
genus..Eubacteriumruminantiumgroup.id.11340	Osteomyelitis	16	rs7000472	A	G	A	G	-0.0762282	-0.0135925	0.399133	0.0217621	486484	0.532236	0.016523	4.07e-06	21.284
genus..Eubacteriumruminantiumgroup.id.11340	Osteomyelitis	17	rs72836424	C	T	C	T	-0.139825	0.0243467	0.0872864	0.0376295	486484	0.517625	0.030069	2.62e-06	21.6237
genus..Eubacteriumruminantiumgroup.id.11340	Osteomyelitis	18	rs73139629	A	C	A	C	-0.115098	0.00219863	0.118668	0.032987	486484	0.946859	0.0247909	5.36e-06	21.555
genus..Eubacteriumventriosumgroup.id.11341	Osteomyelitis	1	rs11617697	A	G	A	G	-0.143349	-0.0310501	0.0491805	0.0487914	486484	0.524525	0.0286241	7.22e-07	25.0798
genus..Eubacteriumventriosumgroup.id.11341	Osteomyelitis	2	rs12964517	G	A	G	A	0.0587198	-0.012888	0.326836	0.0225923	486484	0.568367	0.0123453	2.07e-06	22.6237
genus..Eubacteriumventriosumgroup.id.11341	Osteomyelitis	3	rs13082419	C	T	C	T	-0.0715522	-0.0111177	0.15638	0.0291798	486484	0.703197	0.016137	9.56e-06	19.6608
genus..Eubacteriumventriosumgroup.id.11341	Osteomyelitis	4	rs16884680	G	T	G	T	-0.0906428	-0.0516027	0.0938831	0.0362469	486484	0.15455	0.0191909	1.74e-06	22.3088
genus..Eubacteriumventriosumgroup.id.11341	Osteomyelitis	5	rs35179274	C	T	C	T	-0.0627263	-0.00323948	0.23735	0.0250147	486484	0.896959	0.013786	5.76e-06	20.7026
genus..Eubacteriumventriosumgroup.id.11341	Osteomyelitis	6	rs3809430	T	C	T	C	-0.0548171	0.0130218	0.375902	0.0217515	486484	0.549399	0.0118426	3.55e-06	21.426
genus..Eubacteriumventriosumgroup.id.11341	Osteomyelitis	7	rs6048195	A	T	A	T	-0.0603594	0.0399831	0.494949	0.0235207	486484	0.0891477	0.011658	2.5e-07	26.8067
genus..Eubacteriumventriosumgroup.id.11341	Osteomyelitis	8	rs66746423	C	T	C	T	0.0751501	-0.0622804	0.144342	0.0300968	486484	0.0385141	0.0164978	6.11e-06	20.7494
genus..Eubacteriumventriosumgroup.id.11341	Osteomyelitis	9	rs66830358	T	A	T	A	0.0528752	-0.0296771	0.411304	0.0215731	486484	0.168929	0.0117972	6.87e-06	20.0884
genus..Eubacteriumventriosumgroup.id.11341	Osteomyelitis	10	rs6704822	A	G	A	G	0.0739179	-0.0598635	0.138388	0.0305481	486484	0.0500369	0.0166705	6.62e-06	19.6609
genus..Eubacteriumventriosumgroup.id.11341	Osteomyelitis	11	rs72783037	C	A	C	A	0.0658926	0.000657813	0.200598	0.0264433	486484	0.980154	0.0143747	6.55e-06	21.0124
genus..Eubacteriumventriosumgroup.id.11341	Osteomyelitis	12	rs73615400	T	C	T	C	-0.0956303	-0.00139775	0.089384	0.0375698	486484	0.970322	0.0193428	9.54e-07	24.443
genus..Eubacteriumventriosumgroup.id.11341	Osteomyelitis	13	rs73849225	T	C	T	C	0.0975711	-0.0949513	0.0650772	0.0428763	486484	0.0267917	0.0224388	5.21e-06	18.9079
genus..Eubacteriumventriosumgroup.id.11341	Osteomyelitis	14	rs876734	C	T	C	T	-0.0618696	0.00837161	0.25628	0.0245524	486484	0.733127	0.0132532	2.89e-06	21.7927
genus..Eubacteriumxylanophilumgroup.id.14375	Osteomyelitis	1	rs10140184	A	C	A	C	0.0576795	0.0122897	0.423085	0.0226017	486484	0.586613	0.012599	4.96e-06	20.959
genus..Eubacteriumxylanophilumgroup.id.14375	Osteomyelitis	2	rs10917203	A	C	A	C	0.0612633	-0.0157556	0.331095	0.0227074	486484	0.487774	0.0130917	3.15e-06	21.8983
genus..Eubacteriumxylanophilumgroup.id.14375	Osteomyelitis	3	rs112176119	C	T	C	T	-0.113455	0.00349953	0.0826596	0.0394138	486484	0.929249	0.0245762	3.33e-06	21.3119
genus..Eubacteriumxylanophilumgroup.id.14375	Osteomyelitis	4	rs12980122	C	G	C	G	-0.108274	-0.0520476	0.090161	0.0375975	486484	0.166256	0.0238257	5.02e-06	20.6516
genus..Eubacteriumxylanophilumgroup.id.14375	Osteomyelitis	5	rs13239072	G	A	G	A	0.0687427	0.0146251	0.259357	0.024087	486484	0.543733	0.0142728	1.82e-06	23.1971
genus..Eubacteriumxylanophilumgroup.id.14375	Osteomyelitis	6	rs17830032	G	A	G	A	-0.160597	-0.0172206	0.0544247	0.0481904	486484	0.720834	0.0310515	2.39e-07	26.7494
genus..Eubacteriumxylanophilumgroup.id.14375	Osteomyelitis	7	rs1999224	G	T	G	T	-0.0949051	0.0822365	0.0961554	0.0358418	486484	0.0217656	0.0203503	3.75e-06	21.749
genus..Eubacteriumxylanophilumgroup.id.14375	Osteomyelitis	8	rs2012708	A	G	A	G	0.0573202	0.0344451	0.351121	0.0221651	486484	0.120179	0.0126905	6.53e-06	20.4013
genus..Eubacteriumxylanophilumgroup.id.14375	Osteomyelitis	9	rs2213117	T	G	T	G	0.0877797	0.066129	0.11689	0.0343203	486484	0.054002	0.0189012	4.21e-06	21.5679
genus..Eubacteriumxylanophilumgroup.id.14375	Osteomyelitis	10	rs4654122	C	G	C	G	0.0553508	0.0351434	0.445818	0.0212524	486484	0.0982042	0.0123588	7.2e-06	20.0584
genus..Eubacteriumxylanophilumgroup.id.14375	Osteomyelitis	11	rs75586835	A	G	A	G	-0.114498	0.0579768	0.0624677	0.0436732	486484	0.184338	0.0263455	9.39e-06	18.8878
genus..Eubacteriumxylanophilumgroup.id.14375	Osteomyelitis	12	rs79582700	C	G	C	G	-0.0951677	0.0764021	0.113282	0.0336728	486484	0.0232713	0.0199969	2.41e-06	22.6492
genus..Ruminococcusgauvreauiigroup.id.11342	Osteomyelitis	1	rs10931481	G	A	G	A	0.0610096	-0.0124499	0.316724	0.0228228	486484	0.58541	0.0130484	3.38e-06	21.8615
genus..Ruminococcusgauvreauiigroup.id.11342	Osteomyelitis	2	rs12079579	A	G	A	G	0.0955324	0.0712069	0.0875138	0.0375155	486484	0.0576873	0.0213436	5.04e-06	20.0339
genus..Ruminococcusgauvreauiigroup.id.11342	Osteomyelitis	3	rs12539819	C	T	C	T	0.110654	-0.0145559	0.0989822	0.0384879	486484	0.705286	0.0240684	4.49e-06	21.1367
genus..Ruminococcusgauvreauiigroup.id.11342	Osteomyelitis	4	rs13188803	T	A	T	A	0.0709419	-0.0321498	0.205797	0.0261821	486484	0.219472	0.0156855	7.28e-06	20.4554
genus..Ruminococcusgauvreauiigroup.id.11342	Osteomyelitis	5	rs1391597	C	T	C	T	0.0590284	-0.00723632	0.412114	0.0217313	486484	0.739142	0.0124874	1.86e-06	22.345
genus..Ruminococcusgauvreauiigroup.id.11342	Osteomyelitis	6	rs2047242	A	G	A	G	-0.067603	3.25051e-05	0.329352	0.0225757	486484	0.998851	0.0133738	2.46e-07	25.552
genus..Ruminococcusgauvreauiigroup.id.11342	Osteomyelitis	7	rs2105937	A	G	A	G	0.0580215	0.0156939	0.357338	0.0220596	486484	0.476816	0.0127806	5.1e-06	20.61
genus..Ruminococcusgauvreauiigroup.id.11342	Osteomyelitis	8	rs2166943	A	C	A	C	0.0566974	-0.00263865	0.423825	0.0214452	486484	0.902074	0.0123497	5.28e-06	21.0773
genus..Ruminococcusgauvreauiigroup.id.11342	Osteomyelitis	9	rs289410	G	A	G	A	-0.0654926	-0.0226928	0.251941	0.0243408	486484	0.351183	0.0139101	2.27e-06	22.1678
genus..Ruminococcusgauvreauiigroup.id.11342	Osteomyelitis	10	rs431418	A	G	A	G	-0.094737	-0.0473756	0.099568	0.0353186	486484	0.179797	0.0210157	5.54e-06	20.3213
genus..Ruminococcusgauvreauiigroup.id.11342	Osteomyelitis	11	rs71386687	T	G	T	G	0.121037	0.00408722	0.0797672	0.0410789	486484	0.920744	0.02386	2.91e-07	25.7333
genus..Ruminococcusgauvreauiigroup.id.11342	Osteomyelitis	12	rs73802842	C	A	C	A	0.0736808	0.0147664	0.154745	0.0292041	486484	0.613118	0.0169665	7.48e-06	18.8593
genus..Ruminococcusgauvreauiigroup.id.11342	Osteomyelitis	13	rs9870933	A	G	A	G	0.0621643	-0.0171427	0.375701	0.0219463	486484	0.434731	0.0126072	8.49e-07	24.3135
genus..Ruminococcusgnavusgroup.id.14376	Osteomyelitis	1	rs11597105	A	G	A	G	0.114673	-0.00504548	0.137598	0.0306825	486484	0.869383	0.0250653	6.95e-06	20.9303
genus..Ruminococcusgnavusgroup.id.14376	Osteomyelitis	2	rs11864644	T	C	T	C	-0.139804	0.0782931	0.0889209	0.0373399	486484	0.0360139	0.0318253	5.01e-06	19.2971
genus..Ruminococcusgnavusgroup.id.14376	Osteomyelitis	3	rs12136548	C	T	C	T	0.0901946	-0.0362206	0.309379	0.0228293	486484	0.112607	0.0196476	3.1e-06	21.0738
genus..Ruminococcusgnavusgroup.id.14376	Osteomyelitis	4	rs12989336	G	A	G	A	-0.0846861	-0.0310955	0.337234	0.0224715	486484	0.166428	0.0187936	7.12e-06	20.305
genus..Ruminococcusgnavusgroup.id.14376	Osteomyelitis	5	rs13163520	G	A	G	A	-0.127377	-0.0173499	0.173063	0.0280808	486484	0.53667	0.0233883	5.61e-08	29.6611
genus..Ruminococcusgnavusgroup.id.14376	Osteomyelitis	6	rs2909242	C	A	C	A	-0.0909965	0.00815219	0.356726	0.022227	486484	0.713791	0.018351	7.41e-07	24.5883
genus..Ruminococcusgnavusgroup.id.14376	Osteomyelitis	7	rs3124783	A	G	A	G	-0.11599	0.00970657	0.142148	0.0303732	486484	0.749288	0.0249099	2.67e-06	21.6818
genus..Ruminococcusgnavusgroup.id.14376	Osteomyelitis	8	rs4388134	C	T	C	T	-0.0904997	-0.00247083	0.228555	0.0252229	486484	0.921964	0.0203544	9.12e-06	19.7686
genus..Ruminococcusgnavusgroup.id.14376	Osteomyelitis	9	rs62167033	T	C	T	C	0.185289	-0.0193854	0.0684806	0.0417223	486484	0.642197	0.0396295	3.5e-06	21.8606
genus..Ruminococcusgnavusgroup.id.14376	Osteomyelitis	10	rs78399089	T	C	T	C	0.144445	-0.00832103	0.0824969	0.0387147	486484	0.82982	0.0326618	6.63e-06	19.558
genus..Ruminococcusgnavusgroup.id.14376	Osteomyelitis	11	rs934940	A	C	A	C	-0.105045	-0.00558648	0.173813	0.028146	486484	0.842668	0.0229588	2.74e-06	20.9339
genus..Ruminococcusgnavusgroup.id.14376	Osteomyelitis	12	rs9872758	T	C	T	C	0.0849233	-0.0116365	0.489133	0.0210869	486484	0.581063	0.0176643	1.66e-06	23.1132
genus..Ruminococcustorquesgroup.id.14377	Osteomyelitis	1	rs10904297	A	G	A	G	-0.167804	-0.0804863	0.0345726	0.058171	486484	0.166476	0.0389812	2.69e-06	18.5309
genus..Ruminococcustorquesgroup.id.14377	Osteomyelitis	2	rs10967781	C	A	C	A	0.0507994	-0.00892208	0.339411	0.0222554	486484	0.688499	0.0113322	8.37e-06	20.0949
genus..Ruminococcustorquesgroup.id.14377	Osteomyelitis	3	rs12434631	A	G	A	G	0.074697	-0.00662862	0.14415	0.0300852	486484	0.825615	0.0153401	2.77e-06	23.7111
genus..Ruminococcustorquesgroup.id.14377	Osteomyelitis	4	rs13154778	T	A	T	A	0.0563358	0.0371963	0.196954	0.0267403	486484	0.164218	0.0129526	7.16e-06	18.917
genus..Ruminococcustorquesgroup.id.14377	Osteomyelitis	5	rs1475330	T	C	T	C	0.0523492	0.00821808	0.287327	0.023498	486484	0.726537	0.01182	8.13e-06	19.6147
genus..Ruminococcustorquesgroup.id.14377	Osteomyelitis	6	rs1972694	T	A	T	A	-0.0614094	-0.0225853	0.184567	0.0273663	486484	0.409202	0.0137321	8.93e-06	19.9986
genus..Ruminococcustorquesgroup.id.14377	Osteomyelitis	7	rs35866622	T	C	T	C	-0.0612024	0.0200064	0.497851	0.0212793	486484	0.347125	0.0109421	2.21e-08	31.2848
genus..Ruminococcustorquesgroup.id.14377	Osteomyelitis	8	rs4073731	T	C	T	C	0.0651948	-0.00953603	0.152183	0.029631	486484	0.747584	0.0142221	4.05e-06	21.0135
genus..Ruminococcustorquesgroup.id.14377	Osteomyelitis	9	rs73130967	A	T	A	T	0.0770375	-0.00755364	0.128546	0.031697	486484	0.811643	0.0168264	3.71e-06	20.9614
genus..Ruminococcustorquesgroup.id.14377	Osteomyelitis	10	rs77034621	T	G	T	G	-0.151553	0.00125792	0.0553749	0.0464236	486484	0.978383	0.0335878	6.07e-06	20.3594
genus..Ruminococcustorquesgroup.id.14377	Osteomyelitis	11	rs773123	T	A	T	A	0.0824005	-0.0472123	0.1203	0.0324047	486484	0.145128	0.0173862	1.59e-06	22.4622
genus..Ruminococcustorquesgroup.id.14377	Osteomyelitis	12	rs8080469	G	A	G	A	0.0490727	-0.0369933	0.494131	0.021196	486484	0.0809338	0.0107036	3.5e-06	21.0193
genus..Ruminococcustorquesgroup.id.14377	Osteomyelitis	13	rs8141465	A	G	A	G	0.0480778	0.00311335	0.503118	0.0211708	486484	0.883086	0.0107442	9.65e-06	20.0235
genus.Actinomyces.id.423	Osteomyelitis	1	rs10787984	G	C	G	C	0.094316	-0.0370577	0.187108	0.0271933	486484	0.172961	0.0213513	9.62e-06	19.5129
genus.Actinomyces.id.423	Osteomyelitis	2	rs2715439	C	T	C	T	0.0746684	0.00757869	0.472898	0.0211979	486484	0.720702	0.0164822	6.27e-06	20.5232
genus.Actinomyces.id.423	Osteomyelitis	3	rs34583783	G	T	G	T	0.126596	0.0426504	0.10938	0.0338618	486484	0.207834	0.0268461	4.49e-06	22.2371
genus.Actinomyces.id.423	Osteomyelitis	4	rs35011108	A	G	A	G	0.232634	-0.043266	0.0505541	0.0493283	486484	0.380431	0.0512044	6.34e-06	20.641
genus.Actinomyces.id.423	Osteomyelitis	5	rs4073240	G	A	G	A	0.0749687	0.023527	0.389342	0.0217301	486484	0.278947	0.0167368	7.94e-06	20.0638
genus.Actinomyces.id.423	Osteomyelitis	6	rs71315246	A	G	A	G	-0.0969809	0.00819326	0.156679	0.0291296	486484	0.778504	0.021925	9.83e-06	19.5655
genus.Actinomyces.id.423	Osteomyelitis	7	rs7915461	T	C	T	C	0.18776	0.00874829	0.060143	0.0444373	486484	0.843931	0.0401636	5.92e-06	21.8544
genus.Adlercreutzia.id.812	Osteomyelitis	1	rs1046175	C	G	C	G	0.112758	0.0290652	0.881377	0.0327278	486484	0.374492	0.0255994	6.36e-06	19.4015
genus.Adlercreutzia.id.812	Osteomyelitis	2	rs11604400	C	T	C	T	-0.102524	-0.0162893	0.114886	0.0334207	486484	0.625974	0.0234834	9.74e-06	19.0604
genus.Adlercreutzia.id.812	Osteomyelitis	3	rs12522517	A	T	A	T	-0.104884	-0.00922143	0.130203	0.0313846	486484	0.768895	0.0234695	4.41e-06	19.9717
genus.Adlercreutzia.id.812	Osteomyelitis	4	rs13231526	C	A	C	A	0.143237	-0.0268046	0.0756681	0.0401686	486484	0.504579	0.0311654	4.81e-06	21.1234
genus.Adlercreutzia.id.812	Osteomyelitis	5	rs2147798	C	G	C	G	0.0922959	0.0240496	0.187397	0.027089	486484	0.374648	0.0192121	1.4e-06	23.0788
genus.Adlercreutzia.id.812	Osteomyelitis	6	rs2717140	C	T	C	T	-0.119225	0.00157583	0.105244	0.0344038	486484	0.963466	0.0251081	2.05e-06	22.548
genus.Adlercreutzia.id.812	Osteomyelitis	7	rs55719207	G	A	G	A	-0.0699243	0.0213809	0.428246	0.0213214	486484	0.315963	0.0158036	9.61e-06	19.5769
genus.Adlercreutzia.id.812	Osteomyelitis	8	rs6664405	T	C	T	C	-0.0953084	0.00712747	0.167017	0.0292905	486484	0.807744	0.0210752	5.23e-06	20.4513
genus.Adlercreutzia.id.812	Osteomyelitis	9	rs7680684	C	T	C	T	-0.083381	-0.0621069	0.293977	0.0232185	486484	0.0074755	0.0168901	9.77e-07	24.3708
genus.Adlercreutzia.id.812	Osteomyelitis	10	rs80078995	A	T	A	T	-0.11324	0.00736828	0.12023	0.0325894	486484	0.821128	0.0232586	1.57e-06	23.7044
genus.Adlercreutzia.id.812	Osteomyelitis	11	rs9490822	C	T	C	T	-0.0734512	-0.0097026	0.458078	0.0213678	486484	0.649774	0.0155789	2.54e-06	22.2292
genus.Adlercreutzia.id.812	Osteomyelitis	12	rs9915817	T	C	T	C	0.0749219	0.0589096	0.314847	0.022812	486484	0.0098116	0.016833	8.22e-06	19.8104
genus.Akkermansia.id.4037	Osteomyelitis	1	rs11184341	G	C	G	C	0.0655855	-0.00657319	0.287388	0.0237614	486484	0.782062	0.0142236	4.06e-06	21.2615
genus.Akkermansia.id.4037	Osteomyelitis	2	rs111862613	T	C	T	C	0.0911199	-0.00742714	0.171312	0.0285335	486484	0.794636	0.0196748	3.39e-06	21.4489
genus.Akkermansia.id.4037	Osteomyelitis	3	rs117107102	A	G	A	G	0.204406	0.0139642	0.0417405	0.0531756	486484	0.792855	0.0431629	3.01e-06	22.4268
genus.Akkermansia.id.4037	Osteomyelitis	4	rs11729256	T	C	T	C	0.0750473	-0.0168904	0.258728	0.0241681	486484	0.484634	0.0150184	6.58e-07	24.9702
genus.Akkermansia.id.4037	Osteomyelitis	5	rs12908520	G	A	G	A	0.061772	-0.0077127	0.432844	0.0213704	486484	0.71817	0.0130954	2.26e-06	22.2509
genus.Akkermansia.id.4037	Osteomyelitis	6	rs2602429	C	T	C	T	0.0745352	-0.0308606	0.220141	0.0257833	486484	0.231337	0.0156201	2.72e-06	22.7695
genus.Akkermansia.id.4037	Osteomyelitis	7	rs4242783	G	A	G	A	0.0685454	-0.0260905	0.260639	0.0240789	486484	0.278567	0.0147701	3e-06	21.5373
genus.Akkermansia.id.4037	Osteomyelitis	8	rs4936098	A	G	A	G	0.0649225	-0.0273377	0.375402	0.021962	486484	0.213214	0.0135934	1.1e-06	22.8105
genus.Akkermansia.id.4037	Osteomyelitis	9	rs61779207	G	A	G	A	-0.0760539	-0.0132323	0.182181	0.0274594	486484	0.629886	0.0167769	6.32e-06	20.5503
genus.Akkermansia.id.4037	Osteomyelitis	10	rs74542928	T	C	T	C	0.112623	0.00617819	0.0988736	0.0353971	486484	0.861442	0.0236434	1.48e-06	22.6898
genus.Akkermansia.id.4037	Osteomyelitis	11	rs9349825	A	G	A	G	-0.0703407	0.00660696	0.266361	0.0240783	486484	0.783781	0.0147133	2.6e-06	22.8557
genus.Akkermansia.id.4037	Osteomyelitis	12	rs941682	G	A	G	A	-0.0632957	0.0192132	0.274708	0.023673	486484	0.417016	0.0143777	9.17e-06	19.3808
genus.Alistipes.id.968	Osteomyelitis	1	rs1107244	G	A	G	A	0.0758558	-0.0210428	0.0866667	0.0375002	486484	0.574704	0.0171182	3.59e-06	19.6363
genus.Alistipes.id.968	Osteomyelitis	2	rs11769002	G	A	G	A	-0.0528793	0.0238389	0.399301	0.0216478	486484	0.270803	0.0109389	1.45e-06	23.3683
genus.Alistipes.id.968	Osteomyelitis	3	rs11958296	A	G	A	G	-0.0981222	-0.00903786	0.0747367	0.0404069	486484	0.823013	0.0218272	9.3e-06	20.2087
genus.Alistipes.id.968	Osteomyelitis	4	rs12990744	C	T	C	T	-0.0776618	0.0711571	0.125961	0.0330017	486484	0.0310713	0.0172986	8.21e-06	20.1556
genus.Alistipes.id.968	Osteomyelitis	5	rs1689282	A	C	A	C	-0.0520061	-0.0236587	0.336527	0.0225	486484	0.29303	0.0113942	5.28e-06	20.8325
genus.Alistipes.id.968	Osteomyelitis	6	rs2290844	C	T	C	T	0.0813969	0.0667318	0.0778163	0.0394916	486484	0.091071	0.0191632	9.1e-06	18.0418
genus.Alistipes.id.968	Osteomyelitis	7	rs2450745	A	C	A	C	-0.080524	0.0328802	0.0901926	0.0369564	486484	0.373626	0.0184702	7.12e-06	19.0068
genus.Alistipes.id.968	Osteomyelitis	8	rs2875322	T	C	T	C	-0.0580945	-0.0404006	0.210123	0.0261385	486484	0.122192	0.0131432	8.78e-06	19.5373
genus.Alistipes.id.968	Osteomyelitis	9	rs34417064	A	G	A	G	-0.048202	-0.0133173	0.501596	0.0211464	486484	0.528847	0.0106868	7.01e-06	20.3437
genus.Alistipes.id.968	Osteomyelitis	10	rs4810359	A	G	A	G	-0.0652428	-0.000573978	0.160089	0.0289848	486484	0.984201	0.0146155	7.5e-06	19.9267
genus.Alistipes.id.968	Osteomyelitis	11	rs62576416	T	C	T	C	0.0492647	-0.0120514	0.402802	0.021704	486484	0.578715	0.0109733	7.5e-06	20.1557
genus.Alistipes.id.968	Osteomyelitis	12	rs67281112	G	C	G	C	0.0634575	-0.0150803	0.218954	0.0255736	486484	0.555403	0.0137846	3.92e-06	21.1923
genus.Alistipes.id.968	Osteomyelitis	13	rs67705352	T	G	T	G	-0.0532404	0.011244	0.37245	0.0220193	486484	0.609601	0.0110864	1.65e-06	23.0622
genus.Alistipes.id.968	Osteomyelitis	14	rs7129639	C	A	C	A	-0.0524955	0.0705163	0.375927	0.021874	486484	0.00126523	0.0109584	1.78e-06	22.9484
genus.Alistipes.id.968	Osteomyelitis	15	rs8130320	A	G	A	G	-0.049002	0.0110277	0.434361	0.0212944	486484	0.60455	0.010717	4.84e-06	20.9064
genus.Allisonella.id.2174	Osteomyelitis	1	rs1901739	T	G	T	G	0.115769	0.0033383	0.465564	0.0212952	486484	0.875431	0.0248626	3.59e-06	21.6814
genus.Allisonella.id.2174	Osteomyelitis	2	rs35110698	T	C	T	C	-0.146322	0.0152318	0.16584	0.0285136	486484	0.593208	0.0320852	5.72e-06	20.7974
genus.Allisonella.id.2174	Osteomyelitis	3	rs35778461	C	T	C	T	0.146679	0.062846	0.193092	0.0268748	486484	0.0193624	0.0297186	1.21e-06	24.3601
genus.Allisonella.id.2174	Osteomyelitis	4	rs594561	C	T	C	T	0.112231	-0.0205163	0.438745	0.0212921	486484	0.335266	0.0251681	9.41e-06	19.8849
genus.Allisonella.id.2174	Osteomyelitis	5	rs602075	A	G	A	G	0.168974	0.0247135	0.261039	0.0241713	486484	0.306577	0.0296976	3.57e-08	32.3742
genus.Allisonella.id.2174	Osteomyelitis	6	rs7898615	T	G	T	G	0.167966	0.0619424	0.126165	0.0317484	486484	0.0510517	0.0373586	8.87e-06	20.2145
genus.Alloprevotella.id.961	Osteomyelitis	1	rs12675596	G	T	G	T	0.145669	-0.0215099	0.245171	0.0245827	486484	0.381573	0.0290678	9.64e-07	25.1136
genus.Alloprevotella.id.961	Osteomyelitis	2	rs17380632	A	T	A	T	0.125564	-0.00275474	0.288866	0.0232888	486484	0.905841	0.0280409	9.27e-06	20.0515
genus.Alloprevotella.id.961	Osteomyelitis	3	rs2154444	T	G	T	G	0.138234	0.00484231	0.198228	0.0266123	486484	0.855616	0.0308961	8.37e-06	20.0182
genus.Alloprevotella.id.961	Osteomyelitis	4	rs34619204	G	A	G	A	-0.156037	0.0325033	0.201181	0.0266103	486484	0.221914	0.0344392	8.84e-06	20.528
genus.Alloprevotella.id.961	Osteomyelitis	5	rs4364940	A	G	A	G	0.126418	-0.0234739	0.264498	0.023998	486484	0.327996	0.0282207	8.58e-06	20.0669
genus.Alloprevotella.id.961	Osteomyelitis	6	rs4680035	A	G	A	G	-0.119599	-0.0311696	0.527907	0.0212506	486484	0.14244	0.0259446	4.99e-06	21.2503
genus.Alloprevotella.id.961	Osteomyelitis	7	rs58212166	A	G	A	G	-0.161506	-0.0305518	0.135154	0.0309041	486484	0.322859	0.0359102	7.94e-06	20.2274
genus.Anaerofilum.id.2053	Osteomyelitis	1	rs10794359	T	C	T	C	-0.0953524	-0.0121825	0.460994	0.0216006	486484	0.572759	0.02006	2.23e-06	22.5945
genus.Anaerofilum.id.2053	Osteomyelitis	2	rs1563175	A	C	A	C	0.0923834	-0.0024903	0.444741	0.021323	486484	0.907027	0.0202157	5.54e-06	20.8838
genus.Anaerofilum.id.2053	Osteomyelitis	3	rs17012738	T	G	T	G	0.0903417	-0.016644	0.435334	0.0213174	486484	0.434938	0.0200239	7.24e-06	20.3553
genus.Anaerofilum.id.2053	Osteomyelitis	4	rs17096874	C	T	C	T	-0.126337	0.0484941	0.165119	0.0284903	486484	0.0887319	0.0268919	2.86e-06	22.0708
genus.Anaerofilum.id.2053	Osteomyelitis	5	rs17105491	G	C	G	C	-0.193107	-0.0554553	0.0628609	0.0439315	486484	0.206836	0.0411187	1.57e-06	22.0557
genus.Anaerofilum.id.2053	Osteomyelitis	6	rs4244069	G	A	G	A	-0.146775	0.0217254	0.10566	0.0344336	486484	0.528084	0.0326594	9.81e-06	20.1969
genus.Anaerofilum.id.2053	Osteomyelitis	7	rs4506496	G	A	G	A	0.10309	0.00799036	0.334773	0.0224304	486484	0.721669	0.0212861	1.49e-06	23.4552
genus.Anaerofilum.id.2053	Osteomyelitis	8	rs712981	A	C	A	C	0.10076	-0.0352555	0.405263	0.0216083	486484	0.10277	0.0202902	6.83e-07	24.6603
genus.Anaerofilum.id.2053	Osteomyelitis	9	rs79598899	C	T	C	T	0.182586	-0.00455329	0.0866242	0.0385657	486484	0.906015	0.0357284	3.75e-07	26.1159
genus.Anaerofilum.id.2053	Osteomyelitis	10	rs816292	T	C	T	C	-0.113003	-0.00373796	0.264456	0.0240687	486484	0.876582	0.02204	2.64e-07	26.2877
genus.Anaerofilum.id.2053	Osteomyelitis	11	rs9299345	T	C	T	C	-0.1364	0.0178813	0.132082	0.0312617	486484	0.56733	0.0302372	8.04e-06	20.349
genus.Anaerostipes.id.1991	Osteomyelitis	1	rs10502061	A	G	A	G	0.0835752	-0.0439734	0.0825931	0.0385196	486484	0.253627	0.0192017	7.94e-06	18.9442
genus.Anaerostipes.id.1991	Osteomyelitis	2	rs13376554	A	T	A	T	0.197389	0.0945784	0.030985	0.0629481	486484	0.132973	0.0458642	7.72e-06	18.5224
genus.Anaerostipes.id.1991	Osteomyelitis	3	rs2014785	T	C	T	C	0.0515687	0.00512033	0.412667	0.0221786	486484	0.817417	0.0112199	4.68e-06	21.125
genus.Anaerostipes.id.1991	Osteomyelitis	4	rs2396460	T	C	T	C	-0.0512653	-0.0150776	0.458472	0.0214473	486484	0.482051	0.0109555	2.91e-06	21.8967
genus.Anaerostipes.id.1991	Osteomyelitis	5	rs2804244	A	G	A	G	-0.053089	-0.00593233	0.468486	0.0211928	486484	0.779537	0.0110983	2.04e-06	22.8822
genus.Anaerostipes.id.1991	Osteomyelitis	6	rs3900776	G	A	G	A	-0.110013	-0.040774	0.070592	0.0413595	486484	0.32421	0.0236302	2.75e-06	21.6748
genus.Anaerostipes.id.1991	Osteomyelitis	7	rs62157625	T	C	T	C	0.088573	-0.0233186	0.11361	0.0337221	486484	0.489256	0.0185548	1.45e-06	22.7872
genus.Anaerostipes.id.1991	Osteomyelitis	8	rs6474958	A	G	A	G	-0.0500065	0.00749195	0.417689	0.021482	486484	0.727274	0.0112001	6.74e-06	19.9347
genus.Anaerostipes.id.1991	Osteomyelitis	9	rs6726833	C	A	C	A	-0.0877497	-0.0337349	0.0755225	0.0403749	486484	0.403414	0.0189408	3.32e-06	21.4631
genus.Anaerostipes.id.1991	Osteomyelitis	10	rs6854026	T	C	T	C	-0.0508482	-0.0182661	0.520417	0.0212148	486484	0.389235	0.0109075	3.2e-06	21.732
genus.Anaerostipes.id.1991	Osteomyelitis	11	rs7193624	C	T	C	T	0.0750642	0.000727674	0.151895	0.0295324	486484	0.980342	0.0150723	5.35e-07	24.803
genus.Anaerostipes.id.1991	Osteomyelitis	12	rs7823228	G	C	G	C	-0.0621085	0.00400831	0.208396	0.0262985	486484	0.878859	0.0136614	5.84e-06	20.6686
genus.Anaerostipes.id.1991	Osteomyelitis	13	rs78735375	A	C	A	C	-0.137429	-0.0614282	0.0550028	0.0463145	486484	0.184732	0.0305304	5.33e-06	20.2623
genus.Anaerotruncus.id.2054	Osteomyelitis	1	rs10150232	A	G	A	G	0.0567088	0.00587627	0.283662	0.0234332	486484	0.801995	0.0124877	6.68e-06	20.6222
genus.Anaerotruncus.id.2054	Osteomyelitis	2	rs11018566	A	G	A	G	-0.156465	0.0290085	0.0437043	0.0516905	486484	0.574664	0.0366032	6.14e-06	18.2724
genus.Anaerotruncus.id.2054	Osteomyelitis	3	rs115414803	A	C	A	C	-0.144356	0.00546889	0.0485114	0.0499676	486484	0.912847	0.0317524	6.83e-06	20.6688
genus.Anaerotruncus.id.2054	Osteomyelitis	4	rs12056802	C	G	C	G	0.0774194	-0.103398	0.0908675	0.0368349	486484	0.00499942	0.0177178	6.13e-06	19.0933
genus.Anaerotruncus.id.2054	Osteomyelitis	5	rs1272208	G	T	G	T	-0.0611743	-0.0382227	0.239943	0.0250102	486484	0.126442	0.0129831	4.28e-06	22.2015
genus.Anaerotruncus.id.2054	Osteomyelitis	6	rs1431492	C	T	C	T	-0.0654996	-0.00609937	0.17107	0.0280218	486484	0.82769	0.0146188	7.36e-06	20.0749
genus.Anaerotruncus.id.2054	Osteomyelitis	7	rs17734739	T	C	T	C	0.0660052	-0.0154999	0.179628	0.0275752	486484	0.57405	0.014908	7.43e-06	19.6027
genus.Anaerotruncus.id.2054	Osteomyelitis	8	rs2704155	T	A	T	A	-0.106235	-0.0112067	0.124595	0.0518196	486484	0.828782	0.0234815	5.42e-06	20.4683
genus.Anaerotruncus.id.2054	Osteomyelitis	9	rs2704155	T	A	C	A	-0.106235	-0.016416	0.964123	0.0568021	486484	0.772577	0.0234815	5.42e-06	20.4683
genus.Anaerotruncus.id.2054	Osteomyelitis	10	rs34449434	A	C	A	C	-0.0497004	0.00380385	0.445893	0.0228136	486484	0.867578	0.0113402	9.85e-06	19.2078
genus.Anaerotruncus.id.2054	Osteomyelitis	11	rs4669806	G	T	G	T	0.0576389	-0.0451367	0.270361	0.0237479	486484	0.0573469	0.0122994	2.42e-06	21.9616
genus.Anaerotruncus.id.2054	Osteomyelitis	12	rs6494922	A	G	A	G	0.0903106	-0.0164285	0.0796284	0.0390879	486484	0.67427	0.0202257	6.62e-06	19.9376
genus.Anaerotruncus.id.2054	Osteomyelitis	13	rs6563550	T	C	T	C	0.0877135	-0.0213991	0.0866003	0.0375096	486484	0.56834	0.0176745	2.35e-07	24.6286
genus.Anaerotruncus.id.2054	Osteomyelitis	14	rs7155595	C	A	C	A	0.0539336	0.0154058	0.325772	0.0226282	486484	0.495984	0.0118903	7.55e-06	20.5747
genus.Anaerotruncus.id.2054	Osteomyelitis	15	rs7675045	A	T	A	T	-0.0497815	-0.037322	0.440577	0.0213087	486484	0.079862	0.0110573	6.92e-06	20.2691
genus.Anaerotruncus.id.2054	Osteomyelitis	16	rs8005030	C	T	C	T	0.0554447	-0.00128402	0.327229	0.0225893	486484	0.954671	0.0117854	2.28e-06	22.1324
genus.Anaerotruncus.id.2054	Osteomyelitis	17	rs9347879	T	C	T	C	0.050618	0.0284575	0.466761	0.0211774	486484	0.179022	0.011049	4.22e-06	20.9877
genus.Bacteroides.id.918	Osteomyelitis	1	rs11585893	A	G	A	G	-0.0740746	-0.039894	0.143663	0.0306994	486484	0.193772	0.0147633	1.8e-06	25.175
genus.Bacteroides.id.918	Osteomyelitis	2	rs13207588	A	G	A	G	-0.059205	0.0144748	0.233388	0.0259548	486484	0.577053	0.0131195	7.49e-06	20.365
genus.Bacteroides.id.918	Osteomyelitis	3	rs1340391	T	C	T	C	-0.0592004	0.049273	0.198057	0.0265688	486484	0.063662	0.0132244	6.73e-06	20.0399
genus.Bacteroides.id.918	Osteomyelitis	4	rs17619981	T	G	T	G	0.0880978	0.0027391	0.100715	0.0351058	486484	0.937809	0.0187002	2.69e-06	22.1941
genus.Bacteroides.id.918	Osteomyelitis	5	rs2023437	T	C	T	C	-0.0782324	0.0770341	0.113068	0.0334528	486484	0.0212917	0.0167634	5.02e-06	21.7796
genus.Bacteroides.id.918	Osteomyelitis	6	rs2366421	T	A	T	A	-0.0528153	-0.000265893	0.268148	0.0238594	486484	0.991108	0.0117124	7.65e-06	20.3341
genus.Bacteroides.id.918	Osteomyelitis	7	rs28757219	T	A	T	A	0.0818398	-0.000571285	0.157645	0.0294833	486484	0.984541	0.0170319	1.29e-06	23.089
genus.Bacteroides.id.918	Osteomyelitis	8	rs495004	C	G	C	G	-0.0607475	0.00567086	0.19115	0.0269348	486484	0.833246	0.0129865	3.42e-06	21.8811
genus.Bacteroides.id.918	Osteomyelitis	9	rs66474973	G	T	G	T	0.0812515	-0.0297589	0.1157	0.0331324	486484	0.369089	0.0164479	6.81e-07	24.403
genus.Bacteroides.id.918	Osteomyelitis	10	rs66710942	C	T	C	T	0.0488038	-0.00569804	0.407446	0.0216185	486484	0.792109	0.0107412	5.86e-06	20.6443
genus.Bacteroides.id.918	Osteomyelitis	11	rs6795673	C	T	C	T	0.0538565	0.0135031	0.445002	0.0212921	486484	0.52596	0.0105251	3.38e-07	26.1832
genus.Bacteroides.id.918	Osteomyelitis	12	rs9507307	C	T	C	T	0.0604456	-0.0190288	0.194927	0.0267512	486484	0.476881	0.0129128	2.13e-06	21.9124
genus.Barnesiella.id.944	Osteomyelitis	1	rs11155559	T	C	T	C	0.0956023	0.000751407	0.0911572	0.0369029	486484	0.983755	0.0212961	8.92e-06	20.1529
genus.Barnesiella.id.944	Osteomyelitis	2	rs113258194	A	G	A	G	0.098992	-0.0199882	0.0780792	0.0392763	486484	0.610813	0.0214121	7.31e-06	21.3738
genus.Barnesiella.id.944	Osteomyelitis	3	rs12909713	C	T	C	T	-0.0550716	-0.0339135	0.431955	0.0213446	486484	0.112092	0.0120039	4.95e-06	21.048
genus.Barnesiella.id.944	Osteomyelitis	4	rs13242616	T	C	T	C	-0.0583747	0.0338873	0.402676	0.0224455	486484	0.131104	0.0123176	2.29e-06	22.4594
genus.Barnesiella.id.944	Osteomyelitis	5	rs199035	G	A	G	A	0.0559495	-0.0112313	0.529383	0.0212824	486484	0.59769	0.0119716	3e-06	21.8419
genus.Barnesiella.id.944	Osteomyelitis	6	rs2057922	G	C	G	C	0.0915241	0.023446	0.09964	0.0351493	486484	0.504747	0.0194623	3.83e-06	22.1148
genus.Barnesiella.id.944	Osteomyelitis	7	rs2276875	A	G	A	G	-0.0697176	0.021027	0.259121	0.0244942	486484	0.390645	0.0139537	4.65e-07	24.9635
genus.Barnesiella.id.944	Osteomyelitis	8	rs2428166	G	A	G	A	-0.165859	0.0543097	0.0566685	0.0463148	486484	0.240947	0.0337309	8.51e-07	24.178
genus.Barnesiella.id.944	Osteomyelitis	9	rs28418786	C	G	C	G	-0.0791324	-0.0113597	0.136045	0.0308855	486484	0.713022	0.0174957	6.48e-06	20.4572
genus.Barnesiella.id.944	Osteomyelitis	10	rs28479800	A	T	A	T	-0.09152	0.0310817	0.0928238	0.0364493	486484	0.393804	0.0210002	7.93e-06	18.9926
genus.Barnesiella.id.944	Osteomyelitis	11	rs35177866	A	G	A	G	0.0917125	0.0404236	0.132853	0.0328759	486484	0.218853	0.0190133	2.95e-06	23.267
genus.Barnesiella.id.944	Osteomyelitis	12	rs60316894	C	T	C	T	-0.121478	-0.0613111	0.0596812	0.0449069	486484	0.172161	0.025184	1.19e-06	23.2674
genus.Barnesiella.id.944	Osteomyelitis	13	rs62251337	A	G	A	G	-0.0690763	0.0279422	0.202626	0.0263002	486484	0.288039	0.0149374	4.24e-06	21.3849
genus.Barnesiella.id.944	Osteomyelitis	14	rs72684847	T	C	T	C	-0.114369	-0.0465312	0.0615367	0.0445014	486484	0.29574	0.0253873	6.76e-06	20.2948
genus.Barnesiella.id.944	Osteomyelitis	15	rs76181748	C	T	C	T	-0.0778559	0.00882694	0.13975	0.0306809	486484	0.773576	0.017164	6.78e-06	20.5753
genus.Barnesiella.id.944	Osteomyelitis	16	rs77455852	T	G	T	G	-0.0891491	0.0443585	0.122017	0.0321768	486484	0.168022	0.0195601	3.16e-06	20.7727
genus.Barnesiella.id.944	Osteomyelitis	17	rs79795328	A	G	A	G	-0.0818645	-0.0240173	0.135259	0.0309951	486484	0.438414	0.0176441	4.23e-06	21.5275
genus.Bifidobacterium.id.436	Osteomyelitis	1	rs10841473	G	C	G	C	-0.0624207	0.00184405	0.263791	0.0240286	486484	0.938827	0.0129438	1.65e-06	23.2557
genus.Bifidobacterium.id.436	Osteomyelitis	2	rs12022129	G	A	G	A	0.0619356	-0.0140267	0.202823	0.0263534	486484	0.594551	0.0138937	8e-06	19.872
genus.Bifidobacterium.id.436	Osteomyelitis	3	rs182549	C	T	C	T	0.119703	-0.010043	0.261262	0.0251283	486484	0.689403	0.0127294	1.28e-20	88.43
genus.Bifidobacterium.id.436	Osteomyelitis	4	rs2491158	G	A	G	A	0.0712624	0.00072352	0.182981	0.0273024	486484	0.978858	0.015983	8.05e-06	19.8794
genus.Bifidobacterium.id.436	Osteomyelitis	5	rs2686790	T	C	T	C	0.070741	-0.00180881	0.144895	0.0300488	486484	0.952	0.0157926	7.5e-06	20.0648
genus.Bifidobacterium.id.436	Osteomyelitis	6	rs4567981	T	A	T	A	0.0562084	-0.00155069	0.428302	0.0215214	486484	0.942559	0.0117923	1.93e-06	22.7198
genus.Bifidobacterium.id.436	Osteomyelitis	7	rs540489	T	G	T	G	-0.0637641	0.00878973	0.237561	0.0250439	486484	0.725608	0.0138746	5.19e-06	21.1209
genus.Bifidobacterium.id.436	Osteomyelitis	8	rs55888705	A	G	A	G	0.0546319	0.0189296	0.366357	0.0219656	486484	0.388806	0.0121139	6.67e-06	20.3389
genus.Bifidobacterium.id.436	Osteomyelitis	9	rs56108664	T	C	T	C	0.0729971	-0.00512835	0.197374	0.0265813	486484	0.847013	0.0157926	2.44e-06	21.3651
genus.Bifidobacterium.id.436	Osteomyelitis	10	rs5746486	T	C	T	C	-0.0536216	-0.0107982	0.358424	0.0220388	486484	0.624162	0.0120801	9e-06	19.7034
genus.Bifidobacterium.id.436	Osteomyelitis	11	rs7322849	T	C	T	C	0.112428	0.0523002	0.0800348	0.0457527	486484	0.252994	0.0201813	1.08e-08	31.0353
genus.Bifidobacterium.id.436	Osteomyelitis	12	rs73797465	T	G	T	G	-0.0953566	-0.00919343	0.0684267	0.0430775	486484	0.831002	0.0209236	4.38e-06	20.7695
genus.Bifidobacterium.id.436	Osteomyelitis	13	rs75344046	C	T	C	T	0.232354	-0.0606326	0.0412582	0.0536728	486484	0.258615	0.0505979	4.86e-06	21.088
genus.Bifidobacterium.id.436	Osteomyelitis	14	rs76671854	C	G	C	G	-0.0846055	-0.0119058	0.124512	0.0320771	486484	0.710516	0.0184003	3.96e-06	21.142
genus.Bifidobacterium.id.436	Osteomyelitis	15	rs857444	C	T	C	T	0.0558234	-0.0181632	0.359002	0.0222005	486484	0.413276	0.0121219	3.57e-06	21.2075
genus.Bilophila.id.3170	Osteomyelitis	1	rs11069458	T	C	T	C	-0.0680947	-0.0387026	0.172509	0.0282926	486484	0.17133	0.015503	7.72e-06	19.2928
genus.Bilophila.id.3170	Osteomyelitis	2	rs116261629	G	C	G	C	0.128112	0.0138155	0.067355	0.0430646	486484	0.748356	0.0261358	8.62e-07	24.0275
genus.Bilophila.id.3170	Osteomyelitis	3	rs1241171	G	A	G	A	-0.0692654	-0.0108372	0.209077	0.0260173	486484	0.677018	0.0150148	4.24e-06	21.281
genus.Bilophila.id.3170	Osteomyelitis	4	rs1571225	C	T	C	T	0.0826826	0.0145733	0.137972	0.0305882	486484	0.633765	0.0170621	1.12e-06	23.4834
genus.Bilophila.id.3170	Osteomyelitis	5	rs1917709	A	T	A	T	0.118509	-0.0529625	0.0673475	0.0422684	486484	0.210204	0.026742	7.37e-06	19.639
genus.Bilophila.id.3170	Osteomyelitis	6	rs1969927	G	A	G	A	0.0564589	-0.00353476	0.412196	0.0215358	486484	0.869625	0.0126935	9.07e-06	19.7835
genus.Bilophila.id.3170	Osteomyelitis	7	rs2713349	A	T	A	T	0.0617228	-0.0232494	0.269526	0.0240379	486484	0.333444	0.0140174	8.63e-06	19.389
genus.Bilophila.id.3170	Osteomyelitis	8	rs2728491	G	T	T	C	-0.0627416	-0.205609	0.00213192	0.238838	486484	0.389309	0.0139456	6.33e-06	20.2411
genus.Bilophila.id.3170	Osteomyelitis	9	rs2728491	G	T	G	T	-0.0627416	0.0422539	0.274211	0.0237625	486484	0.0753755	0.0139456	6.33e-06	20.2411
genus.Bilophila.id.3170	Osteomyelitis	10	rs3827020	C	T	C	T	0.0766479	0.00622871	0.178526	0.0282839	486484	0.825699	0.0160642	1.79e-06	22.7657
genus.Bilophila.id.3170	Osteomyelitis	11	rs4798126	G	A	G	A	0.073288	0.0113908	0.1458	0.0300562	486484	0.7047	0.016799	7.15e-06	19.0327
genus.Bilophila.id.3170	Osteomyelitis	12	rs542415	T	C	T	C	-0.0613623	-0.04697	0.339168	0.0224563	486484	0.036472	0.0133436	4.71e-06	21.1474
genus.Bilophila.id.3170	Osteomyelitis	13	rs60178956	G	A	G	A	-0.0624818	-0.0431297	0.264589	0.0242152	486484	0.0748962	0.0141485	8.06e-06	19.5023
genus.Bilophila.id.3170	Osteomyelitis	14	rs6793291	C	A	C	A	0.112729	-0.0632176	0.095854	0.0361692	486484	0.0804933	0.0241633	3.11e-06	21.765
genus.Bilophila.id.3170	Osteomyelitis	15	rs72676854	T	C	T	C	0.123209	0.0600666	0.0701285	0.0433259	486484	0.165628	0.026882	5.62e-06	21.0067
genus.Bilophila.id.3170	Osteomyelitis	16	rs7802841	C	A	C	A	0.0670097	0.0295409	0.308689	0.0228948	486484	0.19695	0.0137701	1.77e-06	23.6812
genus.Bilophila.id.3170	Osteomyelitis	17	rs8013541	A	T	A	T	-0.0571991	-0.000305514	0.440973	0.0213678	486484	0.988592	0.0125673	5.48e-06	20.7155
genus.Bilophila.id.3170	Osteomyelitis	18	rs9899990	A	G	A	G	-0.102702	0.00631174	0.0824679	0.0389159	486484	0.871157	0.0233878	9.07e-06	19.2833
genus.Blautia.id.1992	Osteomyelitis	1	rs11149971	C	T	C	T	0.117605	0.0136316	0.054544	0.0464607	486484	0.769215	0.02339	1.04e-06	25.2808
genus.Blautia.id.1992	Osteomyelitis	2	rs113271346	C	T	C	T	0.0782682	-0.0352756	0.105769	0.0346033	486484	0.307999	0.0172116	6.85e-06	20.6788
genus.Blautia.id.1992	Osteomyelitis	3	rs115043014	G	A	G	A	-0.206605	-0.0658819	0.0474751	0.0506624	486484	0.19346	0.043992	5.19e-06	22.0565
genus.Blautia.id.1992	Osteomyelitis	4	rs117001700	T	C	T	C	0.196414	-0.0228585	0.0523333	0.0473473	486484	0.62925	0.0441122	8.84e-06	19.8257
genus.Blautia.id.1992	Osteomyelitis	5	rs12453000	C	T	C	T	0.0625335	-0.0369543	0.212949	0.0258895	486484	0.153468	0.0129987	1.26e-06	23.1432
genus.Blautia.id.1992	Osteomyelitis	6	rs16892041	T	C	T	C	-0.0622605	-0.0235726	0.156876	0.0292822	486484	0.420812	0.0141804	8.82e-06	19.2774
genus.Blautia.id.1992	Osteomyelitis	7	rs2788271	T	G	T	G	-0.0575596	-0.00861778	0.168467	0.0282273	486484	0.760137	0.0133492	7.16e-06	18.5921
genus.Blautia.id.1992	Osteomyelitis	8	rs3005511	A	G	A	G	0.0501085	0.015722	0.336344	0.0223835	486484	0.482435	0.0110768	6.19e-06	20.4643
genus.Blautia.id.1992	Osteomyelitis	9	rs4926264	T	C	T	C	0.0826207	-0.0357825	0.0727354	0.0409673	486484	0.382422	0.0178239	5.1e-06	21.4868
genus.Blautia.id.1992	Osteomyelitis	10	rs67794373	C	T	C	T	0.0601709	-0.025169	0.225365	0.0252948	486484	0.319725	0.0123443	1e-06	23.7597
genus.Blautia.id.1992	Osteomyelitis	11	rs682885	A	G	A	G	-0.0493376	0.0134744	0.4052	0.0215809	486484	0.532389	0.0107359	4.49e-06	21.1194
genus.Blautia.id.1992	Osteomyelitis	12	rs72973581	A	G	A	G	0.125169	-0.0272434	0.0635257	0.0446278	486484	0.541558	0.0265408	1.74e-06	22.2416
genus.Blautia.id.1992	Osteomyelitis	13	rs7860714	A	G	A	G	-0.0502178	-0.00257976	0.370126	0.0226167	486484	0.909187	0.0109853	4.09e-06	20.8975
genus.Butyricicoccus.id.2055	Osteomyelitis	1	rs10084203	A	G	A	G	0.0549699	-0.0135209	0.249669	0.0243776	486484	0.579138	0.0123563	8.59e-06	19.7913
genus.Butyricicoccus.id.2055	Osteomyelitis	2	rs12034718	A	G	A	G	0.0701199	0.0074409	0.149632	0.0297417	486484	0.802445	0.0158214	9.58e-06	19.6424
genus.Butyricicoccus.id.2055	Osteomyelitis	3	rs12585793	T	C	T	C	-0.262206	-0.00606793	0.0435919	0.0520581	486484	0.907208	0.0564729	5.79e-06	21.5579
genus.Butyricicoccus.id.2055	Osteomyelitis	4	rs2017189	G	T	G	T	-0.0506956	0.00330364	0.432953	0.0213762	486484	0.877178	0.011024	3.87e-06	21.1476
genus.Butyricicoccus.id.2055	Osteomyelitis	5	rs4962426	G	T	G	T	0.0614216	0.0114163	0.216713	0.0256138	486484	0.655808	0.0135979	7.38e-06	20.4032
genus.Butyricicoccus.id.2055	Osteomyelitis	6	rs56221232	T	C	T	C	0.0828027	-0.0398752	0.116377	0.0330118	486484	0.227083	0.0167401	7.62e-07	24.4667
genus.Butyricicoccus.id.2055	Osteomyelitis	7	rs7322368	T	C	T	C	0.0815733	-0.0117	0.095054	0.0360677	486484	0.745643	0.0183167	5.52e-06	19.8337
genus.Butyricicoccus.id.2055	Osteomyelitis	8	rs75238760	T	A	T	A	0.0619423	0.0213972	0.200748	0.0266132	486484	0.421392	0.0139942	6.8e-06	19.592
genus.Butyricimonas.id.945	Osteomyelitis	1	rs11228830	A	G	A	G	0.135265	0.0478504	0.069692	0.0414936	486484	0.248828	0.0298411	6.55e-06	20.5466
genus.Butyricimonas.id.945	Osteomyelitis	2	rs113054641	G	A	G	A	-0.144881	-0.0185565	0.0681389	0.041941	486484	0.65817	0.0274574	1.74e-07	27.8423
genus.Butyricimonas.id.945	Osteomyelitis	3	rs12304031	G	A	G	A	-0.086278	0.0204249	0.133811	0.0315376	486484	0.51722	0.0196846	6.7e-06	19.2108
genus.Butyricimonas.id.945	Osteomyelitis	4	rs12458763	A	C	A	C	0.122037	0.0714594	0.0754266	0.0402407	486484	0.0757652	0.0269587	6.37e-06	20.492
genus.Butyricimonas.id.945	Osteomyelitis	5	rs1862649	G	A	G	A	0.113124	0.0422603	0.0893984	0.0372179	486484	0.256173	0.0248176	4.76e-06	20.7773
genus.Butyricimonas.id.945	Osteomyelitis	6	rs2114713	G	T	G	T	0.062721	0.023843	0.417881	0.0214767	486484	0.266922	0.0138998	6.88e-06	20.3615
genus.Butyricimonas.id.945	Osteomyelitis	7	rs2642760	G	C	G	C	0.0713357	-0.0219864	0.368564	0.0219798	486484	0.317166	0.0145396	8.58e-07	24.0719
genus.Butyricimonas.id.945	Osteomyelitis	8	rs270727	G	C	G	C	-0.0694173	0.0114664	0.312433	0.0233672	486484	0.623634	0.0150795	5.38e-06	21.1913
genus.Butyricimonas.id.945	Osteomyelitis	9	rs326049	C	G	C	G	0.0759694	-0.007944	0.21311	0.0260579	486484	0.760473	0.0167617	8.19e-06	20.5418
genus.Butyricimonas.id.945	Osteomyelitis	10	rs62130338	G	A	G	A	-0.0732608	-0.0106371	0.226707	0.0255659	486484	0.677361	0.0158324	3.9e-06	21.4117
genus.Butyricimonas.id.945	Osteomyelitis	11	rs62390301	T	C	T	C	-0.0872983	0.0168415	0.194694	0.0266357	486484	0.527196	0.0174893	7.42e-07	24.9154
genus.Butyricimonas.id.945	Osteomyelitis	12	rs7083431	A	C	A	C	0.0703539	0.012453	0.352086	0.022241	486484	0.575539	0.0144439	8.85e-07	23.7252
genus.Butyricimonas.id.945	Osteomyelitis	13	rs71428626	G	T	G	T	-0.133188	-0.0721595	0.0690417	0.0421737	486484	0.0870803	0.0289905	4.8e-06	21.1067
genus.Butyricimonas.id.945	Osteomyelitis	14	rs72814525	A	G	A	G	0.0664154	-0.0128936	0.315542	0.0227978	486484	0.571691	0.0149766	8.25e-06	19.6657
genus.Butyricimonas.id.945	Osteomyelitis	15	rs782080	T	A	T	A	0.0653488	-0.00256632	0.418479	0.02154	486484	0.905163	0.0137973	2.23e-06	22.4328
genus.Butyricimonas.id.945	Osteomyelitis	16	rs78453362	A	G	A	G	-0.14948	0.0224099	0.0533539	0.0481938	486484	0.641935	0.0327073	4.06e-06	20.8871
genus.Butyricimonas.id.945	Osteomyelitis	17	rs9657374	C	T	C	T	0.0680719	0.0491725	0.306148	0.0229705	486484	0.0322998	0.0148172	4.5e-06	21.1058
genus.Butyrivibrio.id.1993	Osteomyelitis	1	rs1007475	G	T	G	T	0.118065	-0.0120935	0.309562	0.0229341	486484	0.597975	0.0261271	7.92e-06	20.4204
genus.Butyrivibrio.id.1993	Osteomyelitis	2	rs11761679	T	C	T	C	0.154775	0.0189668	0.168719	0.028304	486484	0.502787	0.0321539	2.2e-06	23.1705
genus.Butyrivibrio.id.1993	Osteomyelitis	3	rs142855850	A	G	A	G	0.205013	-0.0474008	0.106323	0.0349931	486484	0.175553	0.0457138	6.86e-06	20.1127
genus.Butyrivibrio.id.1993	Osteomyelitis	4	rs16934069	T	C	T	C	-0.133784	0.0192822	0.203676	0.0265815	486484	0.468207	0.0299444	8.86e-06	19.9609
genus.Butyrivibrio.id.1993	Osteomyelitis	5	rs16941336	C	T	C	T	0.127488	0.00464469	0.268654	0.0239322	486484	0.846115	0.0267936	1.53e-06	22.6398
genus.Butyrivibrio.id.1993	Osteomyelitis	6	rs17163238	G	A	G	A	0.140987	0.0136458	0.203097	0.0262807	486484	0.603598	0.0309117	5.51e-06	20.8023
genus.Butyrivibrio.id.1993	Osteomyelitis	7	rs4537857	T	C	T	C	-0.12459	0.0161804	0.296127	0.0231514	486484	0.484616	0.0260992	1.8e-06	22.7882
genus.Butyrivibrio.id.1993	Osteomyelitis	8	rs486484	A	G	A	G	-0.108349	-0.00876287	0.48786	0.0211861	486484	0.679157	0.0240008	6.61e-06	20.3796
genus.Butyrivibrio.id.1993	Osteomyelitis	9	rs4928024	A	G	A	G	-0.17471	0.0268637	0.09435	0.0361353	486484	0.457227	0.0389333	8.19e-06	20.137
genus.Butyrivibrio.id.1993	Osteomyelitis	10	rs72723662	C	T	C	T	0.224078	-0.0303889	0.0936432	0.038542	486484	0.430426	0.0449336	7.86e-07	24.8689
genus.Butyrivibrio.id.1993	Osteomyelitis	11	rs7412979	C	G	C	G	0.186779	0.0221974	0.107827	0.0339802	486484	0.513598	0.0389112	1.71e-06	23.0412
genus.Butyrivibrio.id.1993	Osteomyelitis	12	rs74622183	A	G	A	G	-0.201027	0.0319807	0.0803466	0.0390757	486484	0.413112	0.0428204	2.46e-06	22.0398
genus.Butyrivibrio.id.1993	Osteomyelitis	13	rs77356209	T	C	T	C	0.216874	-0.0167349	0.0642518	0.0434799	486484	0.700321	0.0483299	6.66e-06	20.1365
genus.Butyrivibrio.id.1993	Osteomyelitis	14	rs7752361	A	G	A	G	-0.11923	0.0283738	0.44364	0.021209	486484	0.180955	0.0239975	7.69e-07	24.6855
genus.Butyrivibrio.id.1993	Osteomyelitis	15	rs7763512	G	A	G	A	0.119846	-0.0463442	0.378829	0.0217915	486484	0.0334441	0.0253367	3.11e-06	22.374
genus.Butyrivibrio.id.1993	Osteomyelitis	16	rs9349693	A	G	A	G	0.117973	0.0146337	0.305276	0.0230441	486484	0.525407	0.0259861	5.55e-06	20.6102
genus.CandidatusSoleaferrea.id.11350	Osteomyelitis	1	rs10090365	A	G	A	G	-0.0834413	-0.000538292	0.544115	0.0212109	486484	0.979753	0.0180989	4.17e-06	21.2549
genus.CandidatusSoleaferrea.id.11350	Osteomyelitis	2	rs10108780	A	G	A	G	-0.092834	-0.0114386	0.292397	0.023282	486484	0.623209	0.0199807	3.64e-06	21.5871
genus.CandidatusSoleaferrea.id.11350	Osteomyelitis	3	rs10809135	T	C	T	C	0.0834858	-0.0110219	0.515238	0.0211213	486484	0.601782	0.0182426	5.47e-06	20.9435
genus.CandidatusSoleaferrea.id.11350	Osteomyelitis	4	rs11153159	G	C	G	C	-0.12805	-0.0307601	0.115844	0.0331268	486484	0.353119	0.0285446	4.42e-06	20.1238
genus.CandidatusSoleaferrea.id.11350	Osteomyelitis	5	rs12500231	A	T	A	T	0.0813853	0.0337804	0.437866	0.02135	486484	0.113599	0.0182696	7.68e-06	19.8443
genus.CandidatusSoleaferrea.id.11350	Osteomyelitis	6	rs2193878	T	A	T	A	0.228255	0.0392581	0.0521778	0.0477151	486484	0.410644	0.0509241	9.46e-06	20.0906
genus.CandidatusSoleaferrea.id.11350	Osteomyelitis	7	rs36155147	C	T	C	T	0.104966	-0.0428024	0.355365	0.0287297	486484	0.136269	0.0240995	5.41e-06	18.9706
genus.CandidatusSoleaferrea.id.11350	Osteomyelitis	8	rs386526	C	G	C	G	0.0818459	-0.00438979	0.473276	0.0208432	486484	0.833191	0.0180086	8.33e-06	20.6554
genus.CandidatusSoleaferrea.id.11350	Osteomyelitis	9	rs4678258	T	C	T	C	0.0986136	0.0306912	0.222866	0.0253779	486484	0.226522	0.0215646	5.53e-06	20.9117
genus.CandidatusSoleaferrea.id.11350	Osteomyelitis	10	rs61825792	T	C	T	C	0.112199	0.00353052	0.196392	0.026595	486484	0.89439	0.0231856	1.37e-06	23.4176
genus.CandidatusSoleaferrea.id.11350	Osteomyelitis	11	rs6489992	A	G	A	G	-0.0840437	6.47554e-05	0.370388	0.021909	486484	0.997642	0.0187031	7.89e-06	20.1923
genus.CandidatusSoleaferrea.id.11350	Osteomyelitis	12	rs6494306	A	G	A	G	-0.0969304	-0.00729528	0.222376	0.0254116	486484	0.774048	0.0214221	5.8e-06	20.4737
genus.CandidatusSoleaferrea.id.11350	Osteomyelitis	13	rs6881988	G	C	G	C	-0.0819131	0.000728161	0.438641	0.0213989	486484	0.972855	0.018185	9.23e-06	20.2898
genus.CandidatusSoleaferrea.id.11350	Osteomyelitis	14	rs7400877	T	C	T	C	-0.0951085	-0.0249697	0.230978	0.0250024	486484	0.317944	0.0212799	9.29e-06	19.9756
genus.CandidatusSoleaferrea.id.11350	Osteomyelitis	15	rs830149	C	G	C	G	0.184647	-0.00213367	0.050604	0.0480851	486484	0.964607	0.0397237	9.58e-06	21.6064
genus.CandidatusSoleaferrea.id.11350	Osteomyelitis	16	rs9973954	A	G	A	G	0.0892075	-0.0280121	0.287339	0.0235208	486484	0.233674	0.0195401	5.95e-06	20.8424
genus.Catenibacterium.id.2153	Osteomyelitis	1	rs12404911	C	T	C	T	0.140717	-0.000161246	0.189751	0.0271014	486484	0.995253	0.0304142	2.8e-06	21.4063
genus.Catenibacterium.id.2153	Osteomyelitis	2	rs212393	G	A	G	A	-0.135254	0.00680437	0.319842	0.0226319	486484	0.763679	0.0286209	3.62e-06	22.3323
genus.Catenibacterium.id.2153	Osteomyelitis	3	rs73128290	A	G	A	G	0.129726	-0.0287521	0.270828	0.0237461	486484	0.225967	0.0284563	4.29e-06	20.7826
genus.Catenibacterium.id.2153	Osteomyelitis	4	rs77285108	G	A	G	A	-0.161826	-0.0212912	0.16416	0.0288548	486484	0.460591	0.0353447	3.63e-06	20.9628
genus.Catenibacterium.id.2153	Osteomyelitis	5	rs7742829	C	T	C	T	0.11411	-0.0276063	0.40158	0.0215689	486484	0.200575	0.0251099	5.61e-06	20.6518
genus.ChristensenellaceaeR.7group.id.11283	Osteomyelitis	1	rs10461257	A	G	A	G	-0.0551969	-0.0494853	0.270523	0.0249984	486484	0.0477551	0.0122069	6.51e-06	20.4464
genus.ChristensenellaceaeR.7group.id.11283	Osteomyelitis	2	rs17081797	A	G	A	G	-0.0904325	0.0565981	0.0739136	0.0404871	486484	0.162134	0.0204253	3.34e-06	19.6025
genus.ChristensenellaceaeR.7group.id.11283	Osteomyelitis	3	rs60954665	T	G	T	G	0.049815	-0.00558598	0.460898	0.021244	486484	0.792594	0.0110787	7.13e-06	20.2181
genus.ChristensenellaceaeR.7group.id.11283	Osteomyelitis	4	rs62132810	A	G	A	G	-0.0828853	-0.0304721	0.113144	0.0343998	486484	0.375715	0.0179623	5.67e-06	21.2928
genus.ChristensenellaceaeR.7group.id.11283	Osteomyelitis	5	rs62190261	A	C	A	C	0.0958394	0.0836048	0.0713195	0.0412206	486484	0.0425373	0.0214723	8.74e-06	19.922
genus.ChristensenellaceaeR.7group.id.11283	Osteomyelitis	6	rs62467127	C	T	C	T	0.114108	0.0437992	0.0542566	0.0465703	486484	0.346964	0.0251983	3.25e-06	20.5066
genus.ChristensenellaceaeR.7group.id.11283	Osteomyelitis	7	rs73952017	C	T	C	T	-0.0862164	-0.00724708	0.0970062	0.0361353	486484	0.841047	0.0194354	8.46e-06	19.6786
genus.ChristensenellaceaeR.7group.id.11283	Osteomyelitis	8	rs78521377	C	T	C	T	0.124992	-0.0615762	0.0496887	0.0488278	486484	0.207277	0.0274797	5.61e-06	20.689
genus.ChristensenellaceaeR.7group.id.11283	Osteomyelitis	9	rs79150079	C	A	C	A	0.121547	-0.00766563	0.0590201	0.0450896	486484	0.865003	0.0270977	9.42e-06	20.1196
genus.ChristensenellaceaeR.7group.id.11283	Osteomyelitis	10	rs892686	A	G	A	G	0.0514099	0.00068636	0.475387	0.0213067	486484	0.974302	0.011136	3.97e-06	21.3126
genus.ChristensenellaceaeR.7group.id.11283	Osteomyelitis	11	rs999354	T	A	T	A	0.0580248	-0.016385	0.342882	0.0224929	486484	0.466338	0.0117185	7.01e-07	24.5178
genus.Clostridiumsensustricto1.id.1873	Osteomyelitis	1	rs11264403	G	A	G	A	-0.139062	0.0400913	0.0455742	0.0507951	486484	0.429951	0.0334454	7.76e-06	17.2878
genus.Clostridiumsensustricto1.id.1873	Osteomyelitis	2	rs115807074	A	G	A	G	-0.22736	-0.0354069	0.0474806	0.0502034	486484	0.480642	0.0492575	4.32e-06	21.305
genus.Clostridiumsensustricto1.id.1873	Osteomyelitis	3	rs11586026	A	T	A	T	0.110967	-0.00640794	0.0673093	0.0423727	486484	0.879796	0.0250498	8.85e-06	19.6236
genus.Clostridiumsensustricto1.id.1873	Osteomyelitis	4	rs116847295	C	T	C	T	0.110021	-0.0947041	0.0593538	0.0450159	486484	0.0353965	0.0246032	4.58e-06	19.9974
genus.Clostridiumsensustricto1.id.1873	Osteomyelitis	5	rs12341505	G	A	G	A	0.0810718	-0.000984996	0.139715	0.0304273	486484	0.974175	0.0180121	4.82e-06	20.2586
genus.Clostridiumsensustricto1.id.1873	Osteomyelitis	6	rs12490337	C	G	C	G	-0.0616879	-0.00843902	0.237961	0.0247799	486484	0.733436	0.0137581	7.49e-06	20.104
genus.Clostridiumsensustricto1.id.1873	Osteomyelitis	7	rs2795528	G	A	G	A	-0.184315	-0.0594592	0.0571084	0.0453952	486484	0.190259	0.0392204	2.72e-06	22.0849
genus.Clostridiumsensustricto1.id.1873	Osteomyelitis	8	rs2817172	C	T	C	T	0.058139	0.00810044	0.371812	0.0219879	486484	0.712572	0.0124492	2.77e-06	21.8097
genus.Clostridiumsensustricto1.id.1873	Osteomyelitis	9	rs550843	T	C	T	C	-0.0783246	0.0167374	0.124335	0.0324646	486484	0.606164	0.0169209	2.05e-06	21.4263
genus.Collinsella.id.815	Osteomyelitis	1	rs10890671	T	C	T	C	-0.0537401	-0.00768426	0.486459	0.0211686	486484	0.716602	0.0118848	6.52e-06	20.4461
genus.Collinsella.id.815	Osteomyelitis	2	rs11597285	G	T	G	T	-0.0537947	-0.0105462	0.433234	0.0213322	486484	0.621041	0.0120548	9.38e-06	19.9138
genus.Collinsella.id.815	Osteomyelitis	3	rs12921100	A	T	A	T	0.0563759	-0.0231011	0.296807	0.0232177	486484	0.319747	0.0127019	8.23e-06	19.6992
genus.Collinsella.id.815	Osteomyelitis	4	rs1496626	T	C	T	C	-0.0722307	0.0971039	0.137176	0.0310303	486484	0.00175206	0.01616	6.78e-06	19.9783
genus.Collinsella.id.815	Osteomyelitis	5	rs149807560	C	A	C	A	-0.104264	0.093971	0.0744831	0.0404415	486484	0.0201456	0.0235841	7.1e-06	19.5448
genus.Collinsella.id.815	Osteomyelitis	6	rs2103510	G	A	G	A	0.0786551	-0.000606744	0.132936	0.0310865	486484	0.984428	0.0168217	2.42e-06	21.8633
genus.Collinsella.id.815	Osteomyelitis	7	rs2671662	C	G	C	G	-0.0567751	-0.0148181	0.449073	0.0214633	486484	0.489949	0.011945	2.22e-06	22.5914
genus.Collinsella.id.815	Osteomyelitis	8	rs59414781	C	G	C	G	0.0668866	-0.00226518	0.193989	0.0267553	486484	0.93253	0.0149773	9.15e-06	19.944
genus.Collinsella.id.815	Osteomyelitis	9	rs62448871	C	A	C	A	-0.0540309	0.0230716	0.426726	0.0213485	486484	0.279826	0.0120324	6.78e-06	20.1641
genus.Collinsella.id.815	Osteomyelitis	10	rs75672793	A	G	A	G	-0.108908	-0.0170778	0.0792999	0.0394958	486484	0.665454	0.0240522	6.14e-06	20.5027
genus.Collinsella.id.815	Osteomyelitis	11	rs9541268	C	A	C	A	0.09597	-0.00407572	0.117946	0.0327606	486484	0.900991	0.0197312	8.79e-07	23.6572
genus.Coprobacter.id.949	Osteomyelitis	1	rs11532348	C	T	C	T	-0.103931	0.0116347	0.21053	0.026151	486484	0.65639	0.0226826	5.71e-06	20.9942
genus.Coprobacter.id.949	Osteomyelitis	2	rs12684609	T	C	T	C	0.100827	-0.0787329	0.193376	0.027025	486484	0.00357586	0.0220366	6.1e-06	20.9345
genus.Coprobacter.id.949	Osteomyelitis	3	rs12996055	A	C	A	C	0.0921817	-0.0190868	0.263947	0.0249462	486484	0.444201	0.0209405	8.08e-06	19.3783
genus.Coprobacter.id.949	Osteomyelitis	4	rs143662916	C	T	C	T	0.253264	0.0220044	0.0589309	0.0453454	486484	0.62749	0.0540141	3.07e-06	21.9853
genus.Coprobacter.id.949	Osteomyelitis	5	rs189356	G	A	G	A	0.0781125	0.0107263	0.499784	0.0212134	486484	0.613111	0.0171916	6.26e-06	20.6446
genus.Coprobacter.id.949	Osteomyelitis	6	rs213863	C	T	C	T	-0.0887412	0.00470327	0.281338	0.0235839	486484	0.841929	0.0188377	2.35e-06	22.1918
genus.Coprobacter.id.949	Osteomyelitis	7	rs28402691	T	C	T	C	0.110695	0.00258429	0.140337	0.0303884	486484	0.932228	0.0251199	9.56e-06	19.4188
genus.Coprobacter.id.949	Osteomyelitis	8	rs305411	A	G	A	G	0.129218	-0.0524435	0.118033	0.0335473	486484	0.117988	0.0264518	1.01e-06	23.8638
genus.Coprobacter.id.949	Osteomyelitis	9	rs3828477	G	T	G	T	-0.091218	-0.0363905	0.248488	0.0246919	486484	0.140539	0.019569	2.89e-06	21.7281
genus.Coprobacter.id.949	Osteomyelitis	10	rs5011652	G	C	G	C	0.0899597	-0.00630607	0.241209	0.0247053	486484	0.798528	0.020001	5.51e-06	20.2299
genus.Coprobacter.id.949	Osteomyelitis	11	rs55672356	T	A	T	A	-0.193354	-0.0230415	0.0565224	0.0459835	486484	0.616314	0.0413815	2.74e-06	21.8321
genus.Coprobacter.id.949	Osteomyelitis	12	rs72821405	T	C	T	C	-0.147365	-0.0830666	0.0888163	0.038065	486484	0.0290924	0.0319978	4.76e-06	21.2105
genus.Coprobacter.id.949	Osteomyelitis	13	rs74919520	G	A	G	A	0.125703	-0.0100603	0.115836	0.033069	486484	0.76096	0.0276296	5.76e-06	20.6987
genus.Coprobacter.id.949	Osteomyelitis	14	rs76001613	C	G	C	G	0.21591	-0.0160519	0.0716396	0.041181	486484	0.696694	0.0493019	9.13e-06	19.1788
genus.Coprococcus1.id.11301	Osteomyelitis	1	rs1010560	C	A	C	A	0.0580232	-0.0362086	0.302688	0.0230468	486484	0.116163	0.0122722	1.96e-06	22.3544
genus.Coprococcus1.id.11301	Osteomyelitis	2	rs12794898	G	T	G	T	0.0903299	-0.0310144	0.0837756	0.0387668	486484	0.423696	0.0197212	4.92e-06	20.9795
genus.Coprococcus1.id.11301	Osteomyelitis	3	rs12886051	G	C	G	C	-0.0521782	0.0170857	0.333652	0.0224726	486484	0.44708	0.0118051	8.01e-06	19.5363
genus.Coprococcus1.id.11301	Osteomyelitis	4	rs1519491	T	C	T	C	0.0499197	0.0139965	0.413392	0.0214721	486484	0.514501	0.0113558	8.95e-06	19.3246
genus.Coprococcus1.id.11301	Osteomyelitis	5	rs1576241	A	G	A	G	-0.0510343	-0.0113091	0.472887	0.0211871	486484	0.5935	0.0109535	3.33e-06	21.7082
genus.Coprococcus1.id.11301	Osteomyelitis	6	rs1762123	C	T	C	T	-0.0891532	-0.0166408	0.0572283	0.0461291	486484	0.718292	0.0198554	8.01e-06	20.1612
genus.Coprococcus1.id.11301	Osteomyelitis	7	rs2907920	A	G	A	G	0.0561173	0.0335372	0.281768	0.0235487	486484	0.154399	0.0126824	7.65e-06	19.5791
genus.Coprococcus1.id.11301	Osteomyelitis	8	rs4277593	G	A	G	A	-0.0585649	-0.00789127	0.49926	0.0211343	486484	0.708861	0.0109914	1.14e-07	28.3904
genus.Coprococcus1.id.11301	Osteomyelitis	9	rs56405618	A	G	A	G	-0.08963	0.0110275	0.101361	0.0352888	486484	0.754665	0.0186508	1.57e-06	23.0946
genus.Coprococcus1.id.11301	Osteomyelitis	10	rs73031725	T	C	T	C	0.167591	-0.0384757	0.0421315	0.0528891	486484	0.466933	0.0355224	1.98e-06	22.2586
genus.Coprococcus1.id.11301	Osteomyelitis	11	rs73167075	T	C	T	C	0.0573137	-0.0201169	0.234343	0.024934	486484	0.419779	0.0127573	8.57e-06	20.1836
genus.Coprococcus1.id.11301	Osteomyelitis	12	rs74101919	T	C	T	C	-0.0718989	0.00229241	0.184883	0.0272991	486484	0.933077	0.0144651	1.03e-06	24.7059
genus.Coprococcus1.id.11301	Osteomyelitis	13	rs7784490	C	G	C	G	-0.0518543	-0.0111812	0.37739	0.021809	486484	0.608171	0.0113136	4.55e-06	21.0072
genus.Coprococcus1.id.11301	Osteomyelitis	14	rs946513	C	T	C	T	0.205899	-0.0543343	0.062858	0.0455206	486484	0.232627	0.0460018	8.62e-06	20.0336
genus.Coprococcus2.id.11302	Osteomyelitis	1	rs10070053	A	G	A	G	0.0594312	-0.00339014	0.40713	0.0216258	486484	0.875431	0.0135375	7.65e-06	19.273
genus.Coprococcus2.id.11302	Osteomyelitis	2	rs12634070	T	C	T	C	0.0736486	0.0595808	0.213067	0.0260173	486484	0.0220186	0.0164921	9.95e-06	19.9423
genus.Coprococcus2.id.11302	Osteomyelitis	3	rs1958519	T	A	T	A	0.0665288	0.0180253	0.431879	0.0214218	486484	0.400098	0.0138558	1.58e-06	23.0545
genus.Coprococcus2.id.11302	Osteomyelitis	4	rs2482516	C	T	C	T	0.0754415	0.0039243	0.204651	0.0263857	486484	0.881768	0.0164619	4.72e-06	21.0021
genus.Coprococcus2.id.11302	Osteomyelitis	5	rs35890118	A	G	A	G	-0.066536	-0.00900298	0.280164	0.0235904	486484	0.702731	0.0147661	8.26e-06	20.304
genus.Coprococcus2.id.11302	Osteomyelitis	6	rs59936925	A	T	A	T	0.117085	0.0400567	0.088514	0.0373085	486484	0.282974	0.0233995	9.38e-07	25.0376
genus.Coprococcus2.id.11302	Osteomyelitis	7	rs61823518	A	C	A	C	-0.0955381	-0.0228044	0.105673	0.0350303	486484	0.515052	0.0215724	6.68e-06	19.6135
genus.Coprococcus2.id.11302	Osteomyelitis	8	rs6677933	C	T	C	T	-0.0804405	0.00493745	0.220054	0.0256981	486484	0.847638	0.0164216	1.19e-06	23.9948
genus.Coprococcus2.id.11302	Osteomyelitis	9	rs72680320	T	C	T	C	-0.0649382	0.00650172	0.434332	0.0213501	486484	0.760726	0.013919	2.27e-06	21.7663
genus.Coprococcus2.id.11302	Osteomyelitis	10	rs9426473	A	G	A	G	0.0727361	-0.0134063	0.215652	0.0258465	486484	0.603978	0.0161662	6.31e-06	20.2435
genus.Coprococcus3.id.11303	Osteomyelitis	1	rs10810043	A	G	A	G	0.0515518	-0.0278749	0.384794	0.0216652	486484	0.198226	rs10810043	rs1610343	#VALUE!	TRUE	reported	gkTFTk	textfile	1	TRUE
genus.Coprococcus3.id.11303	Osteomyelitis	2	rs11077359	T	C	T	C	-0.0645443	-0.0332546	0.209159	0.0259301	486484	0.199677	NA	NA	#VALUE!	TRUE	reported	gkTFTk	textfile	1	TRUE
genus.Coprococcus3.id.11303	Osteomyelitis	3	rs11080344	C	T	C	T	0.0516921	0.0418896	0.454507	0.0214294	486484	0.0506104	NA	NA	#VALUE!	TRUE	reported	gkTFTk	textfile	1	TRUE
genus.Coprococcus3.id.11303	Osteomyelitis	4	rs13247359	G	A	G	A	0.051211	0.00576419	0.493031	0.0211325	486484	0.785035	NA	NA	#VALUE!	TRUE	reported	gkTFTk	textfile	1	TRUE
genus.Coprococcus3.id.11303	Osteomyelitis	5	rs13394391	C	T	C	T	-0.0709302	0.00729385	0.169257	0.028316	486484	0.796725	NA	NA	#VALUE!	TRUE	reported	gkTFTk	textfile	1	TRUE
genus.Coprococcus3.id.11303	Osteomyelitis	6	rs178271	T	C	T	C	0.145257	0.0509041	0.05862	0.0455609	486484	0.263877	NA	NA	#VALUE!	TRUE	reported	gkTFTk	textfile	1	TRUE
genus.Coprococcus3.id.11303	Osteomyelitis	7	rs4575475	G	A	G	A	0.0619514	0.016319	0.233474	0.0255578	486484	0.52314	rs4575475	rs7143013	#VALUE!	TRUE	reported	gkTFTk	textfile	1	TRUE
genus.Coprococcus3.id.11303	Osteomyelitis	8	rs62481985	G	C	G	C	-0.0582385	-0.0339483	0.43632	0.0214567	486484	0.11361	NA	NA	#VALUE!	TRUE	reported	gkTFTk	textfile	1	TRUE
genus.Coprococcus3.id.11303	Osteomyelitis	9	rs7521171	G	A	G	A	-0.0596434	-0.0127168	0.283561	0.0238468	486484	0.593846	NA	NA	#VALUE!	TRUE	reported	gkTFTk	textfile	1	TRUE
genus.Coprococcus3.id.11303	Osteomyelitis	10	rs8100692	T	C	T	C	0.0577411	0.018166	0.424181	0.0213871	486484	0.395664	NA	NA	#VALUE!	TRUE	reported	gkTFTk	textfile	1	TRUE
genus.DefluviitaleaceaeUCG011.id.11287	Osteomyelitis	1	rs112893842	T	C	T	C	0.11381	0.0158459	0.125715	0.0323362	486484	0.624108	0.0232806	1.45e-06	23.8988
genus.DefluviitaleaceaeUCG011.id.11287	Osteomyelitis	2	rs2892880	G	A	G	A	0.0817755	0.028709	0.247025	0.0244354	486484	0.240037	0.0181686	6.83e-06	20.2582
genus.DefluviitaleaceaeUCG011.id.11287	Osteomyelitis	3	rs4344384	G	T	G	T	0.0715978	-0.00262559	0.48033	0.0212282	486484	0.901566	0.0156309	4.83e-06	20.9812
genus.DefluviitaleaceaeUCG011.id.11287	Osteomyelitis	4	rs4677103	A	G	A	G	0.0977912	-0.00940341	0.198019	0.0275129	486484	0.732516	0.0197263	9.6e-07	24.5758
genus.DefluviitaleaceaeUCG011.id.11287	Osteomyelitis	5	rs55658617	T	C	T	C	0.174369	-0.0315085	0.0792242	0.0391309	486484	0.4207	0.0362226	2.15e-06	23.1728
genus.DefluviitaleaceaeUCG011.id.11287	Osteomyelitis	6	rs72731813	C	T	C	T	-0.147383	-0.0578641	0.085498	0.0384443	486484	0.132287	0.0293796	4.33e-07	25.1653
genus.DefluviitaleaceaeUCG011.id.11287	Osteomyelitis	7	rs9608282	T	G	T	G	0.142939	0.0261616	0.0784603	0.0400501	486484	0.513613	0.0299793	2.52e-06	22.7332
genus.DefluviitaleaceaeUCG011.id.11287	Osteomyelitis	8	rs9725395	A	G	A	G	-0.13834	0.0352315	0.0792177	0.0391498	486484	0.368165	0.029554	3.52e-06	21.9109
genus.Desulfovibrio.id.3173	Osteomyelitis	1	rs11160353	T	A	T	A	-0.0691756	-0.0159248	0.482591	0.0212376	486484	0.453352	0.0147285	2.7e-06	22.0591
genus.Desulfovibrio.id.3173	Osteomyelitis	2	rs12031543	T	C	T	C	-0.127185	0.00106718	0.0599433	0.0455482	486484	0.981308	0.0281887	6.55e-06	20.3573
genus.Desulfovibrio.id.3173	Osteomyelitis	3	rs13066142	G	A	G	A	0.119141	-0.0955072	0.0822923	0.0384535	486484	0.0130023	0.0250891	3.79e-06	22.5502
genus.Desulfovibrio.id.3173	Osteomyelitis	4	rs16863365	A	G	A	G	0.109402	-0.0125654	0.128984	0.0314801	486484	0.689781	0.0226964	1.79e-06	23.2349
genus.Desulfovibrio.id.3173	Osteomyelitis	5	rs2032031	A	G	A	G	-0.0654931	-0.00420894	0.488718	0.021288	486484	0.843268	0.0148681	9.14e-06	19.4035
genus.Desulfovibrio.id.3173	Osteomyelitis	6	rs2590913	G	A	G	A	0.154496	-0.00463232	0.079736	0.0390833	486484	0.905652	0.0339396	6.65e-06	20.7213
genus.Desulfovibrio.id.3173	Osteomyelitis	7	rs2853179	C	T	C	T	0.0811971	-0.00573325	0.238394	0.0251394	486484	0.819601	0.0174234	2.42e-06	21.7177
genus.Desulfovibrio.id.3173	Osteomyelitis	8	rs4797774	G	A	G	A	0.212582	0.069301	0.05549	0.0511638	486484	0.175579	0.0470044	5.64e-06	20.4538
genus.Desulfovibrio.id.3173	Osteomyelitis	9	rs6580353	T	C	T	C	0.0770979	-0.00359602	0.237586	0.0258759	486484	0.889472	0.0169735	4.94e-06	20.632
genus.Desulfovibrio.id.3173	Osteomyelitis	10	rs72647089	T	G	T	G	-0.106594	0.00780227	0.0975313	0.0356728	486484	0.82687	0.0239337	8.3e-06	19.8358
genus.Desulfovibrio.id.3173	Osteomyelitis	11	rs7729080	C	A	C	A	-0.070287	0.0182255	0.315573	0.0227235	486484	0.422521	0.0157691	9.96e-06	19.8671
genus.Dialister.id.2183	Osteomyelitis	1	rs10138457	T	C	T	C	-0.113054	-0.00141695	0.0663482	0.0423883	486484	0.973333	0.0261933	7.88e-06	18.6291
genus.Dialister.id.2183	Osteomyelitis	2	rs10938938	G	A	G	A	-0.0773514	0.0120503	0.190838	0.0269488	486484	0.654763	0.0170915	7.37e-06	20.4822
genus.Dialister.id.2183	Osteomyelitis	3	rs11071887	T	C	T	C	0.0662403	-0.00276234	0.27098	0.0237455	486484	0.90739	0.0146315	5.91e-06	20.4959
genus.Dialister.id.2183	Osteomyelitis	4	rs11166701	G	A	G	A	-0.0655301	-0.00331011	0.509089	0.0211632	486484	0.875711	0.013186	5.51e-07	24.6976
genus.Dialister.id.2183	Osteomyelitis	5	rs2314294	T	C	T	C	0.0865932	-0.0193398	0.14002	0.0304939	486484	0.525939	0.0193719	8.08e-06	19.9813
genus.Dialister.id.2183	Osteomyelitis	6	rs2435610	A	C	A	C	0.0647131	-0.000318469	0.283586	0.0234968	486484	0.989186	0.0143314	5.93e-06	20.3895
genus.Dialister.id.2183	Osteomyelitis	7	rs4747450	C	A	C	A	0.0668509	-0.0379772	0.266207	0.0240381	486484	0.114136	0.0147685	5.84e-06	20.4899
genus.Dialister.id.2183	Osteomyelitis	8	rs4753063	G	A	G	A	-0.0596297	0.0018901	0.44929	0.0212719	486484	0.929198	0.0130052	4.86e-06	21.0229
genus.Dialister.id.2183	Osteomyelitis	9	rs517089	T	A	T	A	0.076227	0.0331465	0.184329	0.02726	486484	0.224009	0.0170411	5.14e-06	20.0089
genus.Dialister.id.2183	Osteomyelitis	10	rs75416973	A	G	A	G	0.0727223	-0.00388674	0.190484	0.0271707	486484	0.886252	0.016451	9.46e-06	19.5412
genus.Dialister.id.2183	Osteomyelitis	11	rs764177	C	A	C	A	-0.0601454	-0.00683625	0.318511	0.022673	486484	0.763022	0.0135366	9.61e-06	19.7418
genus.Dialister.id.2183	Osteomyelitis	12	rs76680460	G	A	G	A	-0.161296	0.0319489	0.0554668	0.0475899	486484	0.502005	0.0364332	8.19e-06	19.5999
genus.Dorea.id.1997	Osteomyelitis	1	rs11150408	T	G	T	G	0.0488254	0.034392	0.457128	0.0212106	486484	0.10492	0.0109063	7.06e-06	20.0417
genus.Dorea.id.1997	Osteomyelitis	2	rs12216169	T	A	T	A	0.0881722	0.0130017	0.08924	0.0372877	486484	0.727324	0.0193683	5.33e-06	20.7243
genus.Dorea.id.1997	Osteomyelitis	3	rs12537781	T	C	T	C	-0.055544	-0.012749	0.259119	0.0240878	486484	0.596618	0.0125223	9.15e-06	19.6746
genus.Dorea.id.1997	Osteomyelitis	4	rs13279148	G	A	G	A	0.0715309	-0.010787	0.157041	0.0290517	486484	0.71041	0.0150878	2.25e-06	22.477
genus.Dorea.id.1997	Osteomyelitis	5	rs1899291	C	T	C	T	0.0697217	-0.00591541	0.129299	0.0315598	486484	0.85132	0.0150285	4.57e-06	21.5232
genus.Dorea.id.1997	Osteomyelitis	6	rs3005511	A	G	A	G	0.0516127	0.015722	0.336344	0.0223835	486484	0.482435	0.0112852	5.29e-06	20.9166
genus.Dorea.id.1997	Osteomyelitis	7	rs3752849	G	A	G	A	0.163846	-0.0963192	0.0398447	0.0542689	486484	0.0759224	0.036608	7.68e-06	20.0318
genus.Dorea.id.1997	Osteomyelitis	8	rs4793307	C	T	C	T	0.0574165	-0.0129931	0.262436	0.0240687	486484	0.58931	0.0122472	4.01e-06	21.9787
genus.Dorea.id.1997	Osteomyelitis	9	rs62503162	A	G	A	G	-0.0974091	-0.0351571	0.0888431	0.0372713	486484	0.345541	0.0194379	7.47e-07	25.1131
genus.Dorea.id.1997	Osteomyelitis	10	rs62583469	T	A	T	A	-0.0634136	-0.00553608	0.202229	0.0263624	486484	0.833669	0.0142227	5.78e-06	19.8793
genus.Dorea.id.1997	Osteomyelitis	11	rs73729431	C	T	C	T	-0.13745	-0.0252163	0.056884	0.0458535	486484	0.582366	0.0299983	3.17e-06	20.9941
genus.Eggerthella.id.819	Osteomyelitis	1	rs112205261	T	C	T	C	-0.188618	0.0338163	0.0657878	0.0429798	486484	0.431402	0.0403613	3.35e-06	21.8391
genus.Eggerthella.id.819	Osteomyelitis	2	rs13070736	A	C	A	C	-0.121331	-0.0719511	0.14209	0.0303437	486484	0.0177305	0.0272024	7.62e-06	19.8944
genus.Eggerthella.id.819	Osteomyelitis	3	rs1784446	G	A	G	A	0.0907728	0.0153083	0.425463	0.0213795	486484	0.473973	0.0198096	5.23e-06	20.9972
genus.Eggerthella.id.819	Osteomyelitis	4	rs2223081	G	A	G	A	0.102572	-0.0261584	0.257645	0.0243047	486484	0.281807	0.0221108	3.89e-06	21.5203
genus.Eggerthella.id.819	Osteomyelitis	5	rs2240838	A	G	A	G	0.0980582	0.0263042	0.539448	0.0215665	486484	0.222587	0.0197653	7.36e-07	24.6128
genus.Eggerthella.id.819	Osteomyelitis	6	rs3851328	T	G	T	G	-0.107774	-0.00680467	0.237244	0.0250378	486484	0.785795	0.0236527	4.18e-06	20.762
genus.Eggerthella.id.819	Osteomyelitis	7	rs4985746	G	A	G	A	0.110522	-0.0168414	0.22146	0.025504	486484	0.509033	0.0247653	5.71e-06	19.9165
genus.Eggerthella.id.819	Osteomyelitis	8	rs6430926	C	T	C	T	0.0879736	-0.00995301	0.496309	0.0211716	486484	0.638275	0.0197127	8.37e-06	19.9164
genus.Eggerthella.id.819	Osteomyelitis	9	rs67490567	T	C	T	C	0.108495	0.00447776	0.196314	0.0274757	486484	0.870541	0.0245457	8.94e-06	19.5374
genus.Eggerthella.id.819	Osteomyelitis	10	rs76663501	C	T	C	T	0.175349	-0.0529119	0.089607	0.0370043	486484	0.15275	0.0378576	4.83e-06	21.4537
genus.Eisenbergiella.id.11304	Osteomyelitis	1	rs11027642	C	T	C	T	0.129006	-0.0276885	0.122065	0.0322562	486484	0.390674	0.0284844	4.92e-06	20.5118
genus.Eisenbergiella.id.11304	Osteomyelitis	2	rs11079158	T	C	T	C	0.100627	0.0135267	0.243112	0.0247549	486484	0.584775	0.022546	7.35e-06	19.9199
genus.Eisenbergiella.id.11304	Osteomyelitis	3	rs11938607	T	C	T	C	0.0978125	0.00331058	0.228977	0.0251444	486484	0.895251	0.0216636	8.22e-06	20.3859
genus.Eisenbergiella.id.11304	Osteomyelitis	4	rs12257723	A	C	A	C	-0.0952742	-0.0230931	0.281466	0.0235306	486484	0.326392	0.0211569	8.85e-06	20.279
genus.Eisenbergiella.id.11304	Osteomyelitis	5	rs12278566	T	A	T	A	-0.121065	-0.00368219	0.158499	0.0290241	486484	0.899046	0.0251658	1.65e-06	23.1427
genus.Eisenbergiella.id.11304	Osteomyelitis	6	rs12710729	C	A	C	A	0.0893384	0.00724774	0.346362	0.0222177	486484	0.744262	0.0199069	9.84e-06	20.1404
genus.Eisenbergiella.id.11304	Osteomyelitis	7	rs13258851	A	G	A	G	0.137001	0.0291149	0.101504	0.0349994	486484	0.405483	0.0302124	7.75e-06	20.5626
genus.Eisenbergiella.id.11304	Osteomyelitis	8	rs1508033	A	C	A	C	0.091546	-0.0162233	0.362887	0.0221405	486484	0.463716	0.0195787	3.23e-06	21.8632
genus.Eisenbergiella.id.11304	Osteomyelitis	9	rs1553971	T	G	T	G	0.120965	-0.0212232	0.152894	0.0295919	486484	0.473254	0.0263054	5.27e-06	21.1459
genus.Eisenbergiella.id.11304	Osteomyelitis	10	rs2683098	C	T	C	T	0.107319	-0.00755076	0.214924	0.0258149	486484	0.769908	0.022515	2.24e-06	22.72
genus.Eisenbergiella.id.11304	Osteomyelitis	11	rs3812426	G	A	G	A	0.106447	-0.0145327	0.232266	0.0250607	486484	0.561981	0.0224159	2.72e-06	22.5505
genus.Eisenbergiella.id.11304	Osteomyelitis	12	rs4462860	G	A	G	A	0.0939071	0.0319642	0.338232	0.0225392	486484	0.156144	0.0201104	4.16e-06	21.8049
genus.Enterorhabdus.id.820	Osteomyelitis	1	rs10098492	T	C	T	C	0.132323	-0.0153637	0.0894743	0.0370788	486484	0.678616	0.0293688	6.41e-06	20.3001
genus.Enterorhabdus.id.820	Osteomyelitis	2	rs11098863	T	A	T	A	-0.0966008	0.0138297	0.502227	0.0211691	486484	0.513563	0.0162677	3.06e-09	35.2622
genus.Enterorhabdus.id.820	Osteomyelitis	3	rs114731706	T	G	T	G	0.182308	0.0256331	0.0580073	0.0461227	486484	0.578376	0.0382298	2.17e-06	22.7409
genus.Enterorhabdus.id.820	Osteomyelitis	4	rs2051957	C	T	C	T	0.0843291	0.0165107	0.257988	0.0242254	486484	0.495528	0.0189864	8.9e-06	19.7274
genus.Enterorhabdus.id.820	Osteomyelitis	5	rs3017103	A	G	A	G	0.0980897	0.0158603	0.183068	0.0275355	486484	0.564618	0.0208995	2.94e-06	22.0281
genus.Enterorhabdus.id.820	Osteomyelitis	6	rs424715	T	C	T	C	0.0818743	0.00642408	0.376411	0.0247523	486484	0.795223	0.0174855	4.41e-06	21.925
genus.Enterorhabdus.id.820	Osteomyelitis	7	rs73331712	T	C	T	C	0.26199	0.0216733	0.0480725	0.0499407	486484	0.664301	0.055123	4.85e-06	22.5893
genus.Enterorhabdus.id.820	Osteomyelitis	8	rs77655283	G	A	G	A	0.132988	0.0278063	0.0735648	0.0403589	486484	0.490839	0.0298306	5.88e-06	19.8747
genus.Enterorhabdus.id.820	Osteomyelitis	9	rs7923280	A	T	A	T	0.0860019	-0.000422924	0.379092	0.0218184	486484	0.984535	0.0169148	5.24e-07	25.8512
genus.Enterorhabdus.id.820	Osteomyelitis	10	rs9470637	A	T	A	T	-0.0755513	0.0107455	0.400062	0.0215943	486484	0.61876	0.0166263	5.7e-06	20.6487
genus.Erysipelatoclostridium.id.11381	Osteomyelitis	1	rs1434153	G	A	G	A	-0.0684526	0.0119681	0.314509	0.0231001	486484	0.60439	0.0152443	6.85e-06	20.1634
genus.Erysipelatoclostridium.id.11381	Osteomyelitis	2	rs16936671	C	T	C	T	-0.0968026	0.0172042	0.130822	0.0313346	486484	0.582972	0.0217883	6.04e-06	19.7391
genus.Erysipelatoclostridium.id.11381	Osteomyelitis	3	rs17804233	T	C	T	C	-0.0662914	-0.0171087	0.506453	0.0211817	486484	0.419256	0.0144203	4.59e-06	21.1332
genus.Erysipelatoclostridium.id.11381	Osteomyelitis	4	rs2901723	C	A	C	A	0.0641339	-0.0249755	0.512294	0.0211435	486484	0.237508	0.0144295	8.79e-06	19.7549
genus.Erysipelatoclostridium.id.11381	Osteomyelitis	5	rs340991	A	G	A	G	-0.0740482	-0.0275617	0.299324	0.0231674	486484	0.234174	0.0158891	3.75e-06	21.7184
genus.Erysipelatoclostridium.id.11381	Osteomyelitis	6	rs34528142	C	G	C	G	-0.0875551	0.01436	0.162263	0.0299632	486484	0.631757	0.0195556	6.13e-06	20.0456
genus.Erysipelatoclostridium.id.11381	Osteomyelitis	7	rs3804326	A	G	A	G	0.14147	-0.0028037	0.077677	0.0405095	486484	0.944822	0.0336352	9.85e-06	17.6905
genus.Erysipelatoclostridium.id.11381	Osteomyelitis	8	rs45480394	T	G	T	G	-0.0687134	-0.0466476	0.374942	0.0219392	486484	0.033485	0.0151835	7.66e-06	20.4804
genus.Erysipelatoclostridium.id.11381	Osteomyelitis	9	rs4697572	A	G	A	G	-0.0810636	0.0289421	0.258483	0.0242901	486484	0.233449	0.0163308	7.59e-07	24.6397
genus.Erysipelatoclostridium.id.11381	Osteomyelitis	10	rs58236560	G	T	G	T	-0.111157	0.0442785	0.10024	0.0352751	486484	0.209394	0.0234426	2.16e-06	22.4834
genus.Erysipelatoclostridium.id.11381	Osteomyelitis	11	rs61806970	C	T	C	T	0.142548	-0.0839945	0.0585473	0.0452577	486484	0.0634658	0.0320688	9.09e-06	19.7586
genus.Erysipelatoclostridium.id.11381	Osteomyelitis	12	rs622418	A	G	A	G	-0.0668051	0.00401494	0.497412	0.0211776	486484	0.849635	0.0143224	3.68e-06	21.7563
genus.Erysipelatoclostridium.id.11381	Osteomyelitis	13	rs6474512	A	C	A	C	0.067015	0.0311013	0.463183	0.0214534	486484	0.147139	0.0143201	3.02e-06	21.9003
genus.Erysipelatoclostridium.id.11381	Osteomyelitis	14	rs710230	T	C	T	C	0.143381	0.0074749	0.073474	0.042096	486484	0.859062	0.0281514	6.33e-07	25.9409
genus.Erysipelatoclostridium.id.11381	Osteomyelitis	15	rs7221249	A	G	A	G	0.0839861	0.0193372	0.52663	0.0212915	486484	0.363764	0.0142741	4.31e-09	34.619
genus.Erysipelatoclostridium.id.11381	Osteomyelitis	16	rs9590927	G	A	G	A	-0.0646003	0.0163651	0.483599	0.0212261	486484	0.440713	0.0143479	6.39e-06	20.2717
genus.ErysipelotrichaceaeUCG003.id.11384	Osteomyelitis	1	rs10164067	T	G	T	G	-0.10326	0.0228452	0.0874749	0.0373085	486484	0.540317	0.0212405	1.13e-06	23.6339
genus.ErysipelotrichaceaeUCG003.id.11384	Osteomyelitis	2	rs11666127	A	G	A	G	-0.0719187	0.0275788	0.166464	0.0287621	486484	0.33763	0.0161371	7.9e-06	19.8626
genus.ErysipelotrichaceaeUCG003.id.11384	Osteomyelitis	3	rs11994308	C	T	C	T	0.115417	-0.0781175	0.0628852	0.0438835	486484	0.0750568	0.0242503	1.33e-06	22.6522
genus.ErysipelotrichaceaeUCG003.id.11384	Osteomyelitis	4	rs12251396	A	G	A	G	-0.0705399	-0.0253356	0.180344	0.0277337	486484	0.360962	0.0158766	9.52e-06	19.7404
genus.ErysipelotrichaceaeUCG003.id.11384	Osteomyelitis	5	rs17798136	G	A	G	A	0.158818	-0.0477154	0.0491391	0.052386	486484	0.362378	0.0347674	3.24e-06	20.8666
genus.ErysipelotrichaceaeUCG003.id.11384	Osteomyelitis	6	rs28568391	A	G	A	G	-0.0583911	0.00257281	0.428168	0.0214179	486484	0.904385	0.0118741	6.42e-07	24.1822
genus.ErysipelotrichaceaeUCG003.id.11384	Osteomyelitis	7	rs4758231	G	T	G	T	-0.0551754	-0.0326132	0.314759	0.0228268	486484	0.153085	0.0122047	6.55e-06	20.438
genus.ErysipelotrichaceaeUCG003.id.11384	Osteomyelitis	8	rs59068084	T	G	T	G	0.0564772	0.0152023	0.41021	0.0215121	486484	0.479762	0.0120224	3.12e-06	22.0681
genus.ErysipelotrichaceaeUCG003.id.11384	Osteomyelitis	9	rs59104037	A	G	A	G	-0.0951263	-0.0178857	0.0884517	0.0371787	486484	0.630464	0.0204742	4.48e-06	21.5867
genus.ErysipelotrichaceaeUCG003.id.11384	Osteomyelitis	10	rs62403464	T	C	T	C	-0.0731743	0.00431305	0.164326	0.0284672	486484	0.879574	0.0156516	3.44e-06	21.8576
genus.ErysipelotrichaceaeUCG003.id.11384	Osteomyelitis	11	rs6875357	C	T	C	T	0.165673	0.0647762	0.04498	0.051528	486484	0.208715	0.0353831	6.7e-06	21.9237
genus.ErysipelotrichaceaeUCG003.id.11384	Osteomyelitis	12	rs73074432	C	T	C	T	0.072154	0.0288736	0.155565	0.02922	486484	0.323081	0.0164378	9.99e-06	19.2679
genus.ErysipelotrichaceaeUCG003.id.11384	Osteomyelitis	13	rs74988980	G	A	G	A	-0.133141	0.0112395	0.0464268	0.0503153	486484	0.823238	0.0348574	8.64e-06	14.5893
genus.ErysipelotrichaceaeUCG003.id.11384	Osteomyelitis	14	rs75949021	T	C	T	C	-0.169667	0.0296374	0.0530243	0.0473407	486484	0.531286	0.0374238	3.58e-06	20.5541
genus.ErysipelotrichaceaeUCG003.id.11384	Osteomyelitis	15	rs76502207	T	C	T	C	0.144844	-0.000724701	0.0610075	0.0441011	486484	0.986889	0.0289929	6.41e-07	24.9584
genus.ErysipelotrichaceaeUCG003.id.11384	Osteomyelitis	16	rs79396538	C	G	C	G	0.0848148	-0.0338036	0.113608	0.0332977	486484	0.310014	0.0191146	8.63e-06	19.6884
genus.ErysipelotrichaceaeUCG003.id.11384	Osteomyelitis	17	rs8053479	A	G	A	G	-0.0838212	0.0381145	0.12134	0.0325538	486484	0.241673	0.0186509	5.83e-06	20.198
genus.Escherichia.Shigella.id.3504	Osteomyelitis	1	rs112767262	T	C	T	C	0.0732963	-0.0565023	0.187854	0.0271403	486484	0.0373551	0.0163589	8.21e-06	20.0751
genus.Escherichia.Shigella.id.3504	Osteomyelitis	2	rs113127095	A	G	A	G	0.151009	-0.0985349	0.061714	0.0446758	486484	0.0274151	0.0323434	3.33e-06	21.799
genus.Escherichia.Shigella.id.3504	Osteomyelitis	3	rs113513883	A	G	A	G	0.172283	-0.0644031	0.0601196	0.0452974	486484	0.155089	0.038041	5.28e-06	20.5108
genus.Escherichia.Shigella.id.3504	Osteomyelitis	4	rs1154904	A	G	A	G	-0.0613376	-0.00629582	0.462204	0.0212089	486484	0.766583	0.0130644	3.04e-06	22.0431
genus.Escherichia.Shigella.id.3504	Osteomyelitis	5	rs11706043	T	A	T	A	0.075657	-0.00554301	0.178016	0.0276532	486484	0.841131	0.0164155	5.87e-06	21.2417
genus.Escherichia.Shigella.id.3504	Osteomyelitis	6	rs117092367	A	T	A	T	0.117362	0.0642506	0.0784269	0.039397	486484	0.102922	0.0264533	9.65e-06	19.6831
genus.Escherichia.Shigella.id.3504	Osteomyelitis	7	rs118526	C	A	C	A	-0.0594401	-0.0253034	0.407588	0.0215146	486484	0.239553	0.013598	8e-06	19.1077
genus.Escherichia.Shigella.id.3504	Osteomyelitis	8	rs2267739	G	C	G	C	0.115505	-0.00826614	0.0738907	0.0402879	486484	0.837434	0.0237628	1.42e-06	23.6271
genus.Escherichia.Shigella.id.3504	Osteomyelitis	9	rs2798105	A	G	A	G	-0.100851	0.0112277	0.0956293	0.0360979	486484	0.755774	0.0222045	8.25e-06	20.6289
genus.Escherichia.Shigella.id.3504	Osteomyelitis	10	rs35555519	C	G	C	G	0.101976	-0.0171155	0.0820172	0.0384551	486484	0.656263	0.0222883	4.92e-06	20.9335
genus.Escherichia.Shigella.id.3504	Osteomyelitis	11	rs4731451	G	A	G	A	-0.0609885	0.0130225	0.358294	0.0220662	486484	0.555087	0.0135157	7.47e-06	20.3619
genus.Escherichia.Shigella.id.3504	Osteomyelitis	12	rs57024273	T	C	T	C	0.0626172	0.0144377	0.319377	0.0234654	486484	0.538374	0.0139919	9.7e-06	20.028
genus.Escherichia.Shigella.id.3504	Osteomyelitis	13	rs592299	T	C	T	C	-0.0592004	-0.0405774	0.468013	0.0212324	486484	0.0559912	0.0129486	4.77e-06	20.9026
genus.Escherichia.Shigella.id.3504	Osteomyelitis	14	rs73208162	A	G	A	G	-0.119296	-0.0411504	0.0720408	0.0415938	486484	0.322497	0.024839	2.19e-06	23.0665
genus.Escherichia.Shigella.id.3504	Osteomyelitis	15	rs7502686	G	C	G	C	-0.136384	0.0454502	0.0581161	0.0450353	486484	0.312872	0.0302576	5.9e-06	20.3168
genus.Faecalibacterium.id.2057	Osteomyelitis	1	rs10927394	G	T	G	T	-0.232262	-0.134724	0.0313971	0.0618733	486484	0.0294496	0.0512364	7.02e-06	20.5494
genus.Faecalibacterium.id.2057	Osteomyelitis	2	rs114946999	C	T	C	T	-0.0861565	0.0505497	0.0960007	0.0362756	486484	0.163472	0.01896	5.7e-06	20.6489
genus.Faecalibacterium.id.2057	Osteomyelitis	3	rs11776390	T	C	T	C	-0.078354	0.0228906	0.11198	0.0333778	486484	0.492837	0.017183	6.4e-06	20.7932
genus.Faecalibacterium.id.2057	Osteomyelitis	4	rs12320842	C	G	C	G	0.094833	-0.00338724	0.116866	0.0335956	486484	0.91969	0.0163962	7.57e-09	33.4527
genus.Faecalibacterium.id.2057	Osteomyelitis	5	rs1271565	C	T	C	T	-0.0576251	-0.025847	0.272271	0.0236969	486484	0.275391	0.0119649	1.3e-06	23.1955
genus.Faecalibacterium.id.2057	Osteomyelitis	6	rs12753492	A	C	A	C	0.0641305	-0.0334407	0.160577	0.0291133	486484	0.250704	0.0149933	8.8e-06	18.295
genus.Faecalibacterium.id.2057	Osteomyelitis	7	rs2835874	T	C	T	C	-0.0866356	0.024178	0.0729849	0.0403994	486484	0.549523	0.0196496	7.54e-06	19.4396
genus.Faecalibacterium.id.2057	Osteomyelitis	8	rs28376661	C	G	C	G	0.0504817	-0.0131817	0.384268	0.0217476	486484	0.544432	0.0109368	3.66e-06	21.3053
genus.Faecalibacterium.id.2057	Osteomyelitis	9	rs61875484	C	G	C	G	0.0817953	-0.0154004	0.0961837	0.0363659	486484	0.671941	0.018369	9.18e-06	19.8282
genus.Faecalibacterium.id.2057	Osteomyelitis	10	rs6910935	A	G	A	G	0.134864	-0.00944162	0.058409	0.0450005	486484	0.833815	0.0277032	1.38e-06	23.6991
genus.Faecalibacterium.id.2057	Osteomyelitis	11	rs75499067	C	T	C	T	0.227585	0.0976129	0.0516691	0.0484867	486484	0.0440951	0.0465522	1.76e-06	23.9004
genus.Faecalibacterium.id.2057	Osteomyelitis	12	rs79656633	T	C	T	C	0.145631	-0.0198409	0.0531941	0.0498507	486484	0.690625	0.0323019	8.14e-06	20.3259
genus.Faecalibacterium.id.2057	Osteomyelitis	13	rs9536330	T	C	T	C	-0.048317	0.00289406	0.392595	0.0217891	486484	0.894335	0.010797	5.33e-06	20.0259
genus.FamilyXIIIAD3011group.id.11293	Osteomyelitis	1	rs11126423	C	T	C	T	0.0904399	0.00529021	0.104462	0.0354399	486484	0.881339	0.0196301	5.91e-06	21.2263
genus.FamilyXIIIAD3011group.id.11293	Osteomyelitis	2	rs11736617	G	A	G	A	-0.0759493	-0.0612126	0.120911	0.0323906	486484	0.0587814	0.0172101	9.02e-06	19.4752
genus.FamilyXIIIAD3011group.id.11293	Osteomyelitis	3	rs12812672	T	C	T	C	-0.096065	-0.0109567	0.0908336	0.0368073	486484	0.765949	0.020828	2.56e-06	21.2733
genus.FamilyXIIIAD3011group.id.11293	Osteomyelitis	4	rs12911842	A	T	A	T	-0.0811976	0.0301829	0.124231	0.032165	486484	0.348051	0.0183335	6.91e-06	19.6153
genus.FamilyXIIIAD3011group.id.11293	Osteomyelitis	5	rs149302	T	C	T	C	-0.0645635	-0.00188475	0.211515	0.0260107	486484	0.942236	0.0143225	7.48e-06	20.3206
genus.FamilyXIIIAD3011group.id.11293	Osteomyelitis	6	rs16840310	A	G	A	G	-0.0608052	0.0602473	0.358361	0.0220484	486484	0.00628536	0.0122149	6.75e-07	24.78
genus.FamilyXIIIAD3011group.id.11293	Osteomyelitis	7	rs16940167	C	T	C	T	0.0732552	-0.0229764	0.156137	0.0291538	486484	0.430634	0.0159898	3.91e-06	20.9889
genus.FamilyXIIIAD3011group.id.11293	Osteomyelitis	8	rs17156849	G	A	G	A	-0.112891	-0.00103027	0.0741031	0.0402979	486484	0.979603	0.0245292	4.19e-06	21.1812
genus.FamilyXIIIAD3011group.id.11293	Osteomyelitis	9	rs62029761	A	G	A	G	0.128753	0.0850077	0.0680154	0.0461383	486484	0.0654094	0.0276002	3.89e-06	21.7616
genus.FamilyXIIIAD3011group.id.11293	Osteomyelitis	10	rs62200412	C	T	C	T	-0.0800851	-0.00963871	0.164844	0.0290516	486484	0.740057	0.0163834	5.8e-07	23.8943
genus.FamilyXIIIAD3011group.id.11293	Osteomyelitis	11	rs72730932	C	A	C	A	-0.0899559	0.00116025	0.158274	0.0292375	486484	0.968345	0.0177107	6.89e-07	25.7982
genus.FamilyXIIIAD3011group.id.11293	Osteomyelitis	12	rs739451	C	T	C	T	0.0649589	-0.0107784	0.2015	0.0263525	486484	0.682534	0.0147534	7.88e-06	19.3862
genus.FamilyXIIIAD3011group.id.11293	Osteomyelitis	13	rs9276029	A	G	A	G	-0.0811384	-0.0323618	0.218548	0.025639	486484	0.206874	0.0185669	8.93e-06	19.0975
genus.FamilyXIIIAD3011group.id.11293	Osteomyelitis	14	rs9837139	A	G	A	G	0.10752	-0.0921147	0.0683654	0.0429345	486484	0.0319154	0.0240482	8.71e-06	19.9901
genus.FamilyXIIIAD3011group.id.11293	Osteomyelitis	15	rs9852893	C	G	C	G	0.0657834	0.0131597	0.296168	0.0232561	486484	0.571487	0.0129056	3.88e-07	25.9821
genus.FamilyXIIIUCG001.id.11294	Osteomyelitis	1	rs112362903	A	G	A	G	-0.149047	-0.0479046	0.0513803	0.0501714	486484	0.33967	0.0333271	7.88e-06	20.001
genus.FamilyXIIIUCG001.id.11294	Osteomyelitis	2	rs116979587	T	A	T	A	-0.121679	-0.0595906	0.072772	0.0410448	486484	0.146546	0.0260821	3.05e-06	21.7644
genus.FamilyXIIIUCG001.id.11294	Osteomyelitis	3	rs12049454	T	C	T	C	-0.0647298	-0.0269109	0.309987	0.0228606	486484	0.239127	0.0134065	1.17e-06	23.3118
genus.FamilyXIIIUCG001.id.11294	Osteomyelitis	4	rs1426266	T	C	T	C	-0.0665521	0.00374011	0.299268	0.0232025	486484	0.871941	0.0137151	1.25e-06	23.5466
genus.FamilyXIIIUCG001.id.11294	Osteomyelitis	5	rs2276529	C	G	C	G	-0.0759406	0.0477738	0.162719	0.0286522	486484	0.0954399	0.0165099	5.36e-06	21.1572
genus.FamilyXIIIUCG001.id.11294	Osteomyelitis	6	rs3842897	G	A	G	A	-0.112639	0.00365526	0.0749885	0.0407654	486484	0.928553	0.0242751	5.2e-06	21.5307
genus.FamilyXIIIUCG001.id.11294	Osteomyelitis	7	rs62414802	C	T	C	T	-0.0611904	-0.0118286	0.340982	0.0223015	486484	0.595839	0.013457	4.29e-06	20.6762
genus.FamilyXIIIUCG001.id.11294	Osteomyelitis	8	rs7119679	G	A	G	A	-0.0809085	0.0620506	0.144292	0.0302188	486484	0.0400359	0.0174782	3.52e-06	21.4286
genus.FamilyXIIIUCG001.id.11294	Osteomyelitis	9	rs76463770	A	G	A	G	0.19313	-0.0485772	0.047272	0.0498288	486484	0.329619	0.0419866	3.77e-06	21.1581
genus.FamilyXIIIUCG001.id.11294	Osteomyelitis	10	rs8076666	A	G	A	G	0.088655	0.062033	0.107118	0.0340937	486484	0.0688383	0.0198094	8.02e-06	20.0292
genus.Flavonifractor.id.2059	Osteomyelitis	1	rs114873521	C	T	C	T	-0.130067	0.000694878	0.0693527	0.0431622	486484	0.987155	0.0294087	7.13e-06	19.5605
genus.Flavonifractor.id.2059	Osteomyelitis	2	rs11642826	G	C	G	C	0.14686	0.0657585	0.0540378	0.0469498	486484	0.16133	0.0325191	6.65e-06	20.3954
genus.Flavonifractor.id.2059	Osteomyelitis	3	rs11811696	T	C	T	C	-0.116063	-0.0295472	0.0922301	0.0365729	486484	0.41915	0.0241012	2.07e-06	23.1904
genus.Flavonifractor.id.2059	Osteomyelitis	4	rs12030302	A	G	A	G	-0.0692276	-0.0476582	0.450143	0.0212961	486484	0.0252284	0.0137467	5.61e-07	25.3607
genus.Flavonifractor.id.2059	Osteomyelitis	5	rs12038887	C	G	C	G	0.0942719	-0.0417836	0.122974	0.0324807	486484	0.198299	0.0211646	9.37e-06	19.8401
genus.Flavonifractor.id.2059	Osteomyelitis	6	rs34066017	A	G	A	G	0.0764294	0.0137634	0.266228	0.0241535	486484	0.568794	0.0159789	1.52e-06	22.8784
genus.Flavonifractor.id.2059	Osteomyelitis	7	rs6761463	G	C	G	C	-0.083392	0.0272088	0.16071	0.0287027	486484	0.343152	0.0184596	8.11e-06	20.4081
genus.Flavonifractor.id.2059	Osteomyelitis	8	rs806808	T	C	T	C	0.0667272	-0.0342456	0.485751	0.0211391	486484	0.10523	0.0136557	1.18e-06	23.8767
genus.Fusicatenibacter.id.11305	Osteomyelitis	1	rs10439674	A	G	A	G	-0.0572129	0.0155735	0.202573	0.0264123	486484	0.555439	0.0130007	7.68e-06	19.3667
genus.Fusicatenibacter.id.11305	Osteomyelitis	2	rs167879	C	T	C	T	-0.0659543	-0.0379244	0.173086	0.0279302	486484	0.174519	0.0148763	5.87e-06	19.6562
genus.Fusicatenibacter.id.11305	Osteomyelitis	3	rs1864685	A	C	A	C	-0.0494799	0.00522972	0.477383	0.0211741	486484	0.804919	0.0108105	4.96e-06	20.9492
genus.Fusicatenibacter.id.11305	Osteomyelitis	4	rs2025938	G	A	G	A	-0.0967298	-0.0323693	0.0828401	0.0385364	486484	0.400926	0.0205426	2.99e-06	22.1723
genus.Fusicatenibacter.id.11305	Osteomyelitis	5	rs2039204	T	A	T	A	-0.0497414	0.00957146	0.448909	0.0212578	486484	0.652525	0.0107941	3.94e-06	21.2354
genus.Fusicatenibacter.id.11305	Osteomyelitis	6	rs206581	A	G	A	G	-0.0568339	0.0324249	0.228536	0.0254626	486484	0.202864	0.0127894	8.96e-06	19.7476
genus.Fusicatenibacter.id.11305	Osteomyelitis	7	rs2132128	G	A	G	A	-0.0771914	0.0815124	0.131833	0.0321965	486484	0.0113506	0.0160344	1.08e-06	23.1755
genus.Fusicatenibacter.id.11305	Osteomyelitis	8	rs3303	T	C	T	C	-0.0953657	-0.0476136	0.0839711	0.0380921	486484	0.211314	0.020407	3.94e-06	21.8387
genus.Fusicatenibacter.id.11305	Osteomyelitis	9	rs4378146	A	C	A	C	-0.0616691	-0.0154184	0.251973	0.0243701	486484	0.526943	0.0125259	7.2e-07	24.2392
genus.Fusicatenibacter.id.11305	Osteomyelitis	10	rs60254196	A	G	A	G	-0.0492427	0.0364484	0.514002	0.0212288	486484	0.0859924	0.0109365	5.47e-06	20.2735
genus.Fusicatenibacter.id.11305	Osteomyelitis	11	rs62187631	T	C	T	C	-0.0710571	0.0282745	0.152801	0.0293788	486484	0.335843	0.015924	4.55e-06	19.9118
genus.Fusicatenibacter.id.11305	Osteomyelitis	12	rs62353480	A	G	A	G	-0.0701397	0.0441525	0.185388	0.0278095	486484	0.11236	0.0145589	1.57e-06	23.2098
genus.Fusicatenibacter.id.11305	Osteomyelitis	13	rs6515626	G	A	G	A	0.141575	-0.0578033	0.0428361	0.0522096	486484	0.268233	0.0313559	7.29e-06	20.3862
genus.Fusicatenibacter.id.11305	Osteomyelitis	14	rs704418	T	C	T	C	0.0739124	0.0242955	0.173542	0.0306225	486484	0.427551	0.0151073	7.77e-07	23.9366
genus.Fusicatenibacter.id.11305	Osteomyelitis	15	rs73103914	A	G	A	G	-0.0597324	-0.00504475	0.212265	0.0258439	486484	0.845236	0.0134458	8.3e-06	19.7355
genus.Fusicatenibacter.id.11305	Osteomyelitis	16	rs792108	T	C	T	C	-0.0508345	0.0107299	0.355865	0.0220302	486484	0.626222	0.0113843	8.5e-06	19.939
genus.Fusicatenibacter.id.11305	Osteomyelitis	17	rs8028026	A	G	A	G	-0.0792146	-0.0392779	0.112858	0.0334383	486484	0.24014	0.0180505	8.06e-06	19.259
genus.Fusicatenibacter.id.11305	Osteomyelitis	18	rs8063430	T	C	T	C	-0.104026	-0.0257435	0.0573791	0.0457316	486484	0.573486	0.022217	4.93e-06	21.9239
genus.Fusicatenibacter.id.11305	Osteomyelitis	19	rs9905659	G	A	G	A	-0.061617	0.010462	0.181767	0.0277428	486484	0.706095	0.0136576	7.31e-06	20.3542
genus.Gordonibacter.id.821	Osteomyelitis	1	rs117347059	G	C	G	C	-0.128261	-0.0177739	0.215113	0.0261359	486484	0.496468	0.0285123	9.17e-06	20.2361
genus.Gordonibacter.id.821	Osteomyelitis	2	rs13412653	A	C	A	C	0.107597	0.0226074	0.350974	0.0221323	486484	0.307033	0.0239228	8.61e-06	20.2293
genus.Gordonibacter.id.821	Osteomyelitis	3	rs16955299	G	A	G	A	-0.196423	0.0865154	0.074892	0.040572	486484	0.0329746	0.0433538	6.37e-06	20.5272
genus.Gordonibacter.id.821	Osteomyelitis	4	rs322296	G	A	G	A	0.17869	-0.00384171	0.118073	0.0328914	486484	0.907019	0.037722	4.02e-06	22.4393
genus.Gordonibacter.id.821	Osteomyelitis	5	rs35042269	C	A	C	A	-0.180293	0.0249186	0.0981398	0.0387927	486484	0.520645	0.0403296	8.11e-06	19.9852
genus.Gordonibacter.id.821	Osteomyelitis	6	rs3765837	T	G	T	G	-0.190729	0.0142728	0.0930216	0.0365626	486484	0.696266	0.0433608	7.17e-06	19.348
genus.Gordonibacter.id.821	Osteomyelitis	7	rs4596722	A	G	A	G	0.102908	-0.00506435	0.482562	0.0211999	486484	0.811194	0.0231571	9.06e-06	19.7484
genus.Gordonibacter.id.821	Osteomyelitis	8	rs61934597	C	T	C	T	-0.172495	-0.0383789	0.0850541	0.0378118	486484	0.310107	0.0388567	8.37e-06	19.7069
genus.Gordonibacter.id.821	Osteomyelitis	9	rs71545975	A	G	A	G	-0.153972	0.0101214	0.141441	0.0304603	486484	0.739679	0.0338918	7.04e-06	20.6393
genus.Gordonibacter.id.821	Osteomyelitis	10	rs7220558	A	T	A	T	0.116884	0.0550417	0.411091	0.0215773	486484	0.0107441	0.0234834	6.71e-07	24.7737
genus.Gordonibacter.id.821	Osteomyelitis	11	rs72714787	C	A	C	A	0.181405	0.0173174	0.0993139	0.0353866	486484	0.624574	0.0377102	1.43e-06	23.1409
genus.Gordonibacter.id.821	Osteomyelitis	12	rs72939513	A	G	A	G	-0.21399	0.0823709	0.0580504	0.0458725	486484	0.0725504	0.0490592	7.98e-06	19.0259
genus.Gordonibacter.id.821	Osteomyelitis	13	rs7294633	C	T	C	T	0.12867	-0.0072373	0.297201	0.0232939	486484	0.756032	0.0249946	3.44e-07	26.5009
genus.Gordonibacter.id.821	Osteomyelitis	14	rs76287110	A	T	A	T	-0.242965	-0.0364004	0.0666497	0.0424442	486484	0.391111	0.0466177	1.67e-07	27.1634
genus.Gordonibacter.id.821	Osteomyelitis	15	rs768830	G	A	G	A	0.149852	-0.0225033	0.133183	0.031292	486484	0.472054	0.0333315	7.76e-06	20.2124
genus.Haemophilus.id.3698	Osteomyelitis	1	rs10781340	G	A	G	A	0.0948915	0.0157023	0.168791	0.0281223	486484	0.5766	0.0203221	4.32e-06	21.8031
genus.Haemophilus.id.3698	Osteomyelitis	2	rs10840326	C	G	C	G	-0.0677384	0.0287653	0.456163	0.0212598	486484	0.176045	0.0151463	7.37e-06	20.0013
genus.Haemophilus.id.3698	Osteomyelitis	3	rs111582866	G	A	G	A	-0.124265	-0.0333697	0.106326	0.0344547	486484	0.33279	0.026016	1.27e-06	22.8149
genus.Haemophilus.id.3698	Osteomyelitis	4	rs12191680	C	G	C	G	0.106544	0.0212868	0.15418	0.0296037	486484	0.472103	0.0200323	1.47e-07	28.2877
genus.Haemophilus.id.3698	Osteomyelitis	5	rs12876183	T	A	T	A	0.0749201	-0.00560541	0.261578	0.0241461	486484	0.816425	0.016711	9.62e-06	20.0999
genus.Haemophilus.id.3698	Osteomyelitis	6	rs35509	G	A	G	A	0.128249	-0.00457575	0.094341	0.0361988	486484	0.89941	0.0268779	2.01e-06	22.7676
genus.Haemophilus.id.3698	Osteomyelitis	7	rs4822728	T	C	T	C	0.0705861	0.00929516	0.383741	0.0218055	486484	0.669906	0.0151388	3.48e-06	21.7399
genus.Haemophilus.id.3698	Osteomyelitis	8	rs56310940	G	C	G	C	-0.108393	0.0550405	0.0753537	0.0400835	486484	0.169706	0.0247052	7.23e-06	19.2499
genus.Haemophilus.id.3698	Osteomyelitis	9	rs76022354	C	T	C	T	0.244638	-0.0308235	0.0456919	0.05151	486484	0.549574	0.0505504	1.83e-06	23.4205
genus.Haemophilus.id.3698	Osteomyelitis	10	rs78909003	T	C	T	C	-0.246256	0.00674993	0.0519348	0.0475567	486484	0.887132	0.0503924	1.67e-06	23.8805
genus.Haemophilus.id.3698	Osteomyelitis	11	rs9328464	T	C	T	C	0.0723095	-0.0114415	0.497988	0.0210711	486484	0.587134	0.0148799	1.42e-06	23.615
genus.Haemophilus.id.3698	Osteomyelitis	12	rs9382510	C	T	C	T	-0.093521	-0.00600809	0.233821	0.0249818	486484	0.809943	0.0172649	7.12e-08	29.3422
genus.Haemophilus.id.3698	Osteomyelitis	13	rs9574096	A	T	A	T	-0.0736375	0.0159066	0.360325	0.0220087	486484	0.469839	0.0155227	2.18e-06	22.5041
genus.Haemophilus.id.3698	Osteomyelitis	14	rs9895850	T	C	T	C	-0.192957	-0.0438177	0.0507438	0.0481426	486484	0.362735	0.0416755	2.14e-06	21.4367
genus.Holdemanella.id.11393	Osteomyelitis	1	rs12415649	G	C	G	C	0.0839384	0.0210929	0.242638	0.0247004	486484	0.393133	0.0190567	7.88e-06	19.4011
genus.Holdemanella.id.11393	Osteomyelitis	2	rs12513188	G	A	G	A	0.0903906	0.0271293	0.197182	0.0267347	486484	0.310221	0.0195276	4.65e-06	21.4263
genus.Holdemanella.id.11393	Osteomyelitis	3	rs17586763	T	C	T	C	-0.227285	-0.00845532	0.0429395	0.0521673	486484	0.871242	0.0510135	7.72e-06	19.8504
genus.Holdemanella.id.11393	Osteomyelitis	4	rs1830029	C	G	C	G	-0.0954096	0.0300164	0.187306	0.0274176	486484	0.27361	0.021093	5.35e-06	20.46
genus.Holdemanella.id.11393	Osteomyelitis	5	rs1926302	G	A	G	A	-0.107972	0.0316461	0.128528	0.0319687	486484	0.322219	0.0231421	7.5e-06	21.7679
genus.Holdemanella.id.11393	Osteomyelitis	6	rs34187114	C	A	C	A	-0.104505	-0.00723976	0.157064	0.0290451	486484	0.80316	0.022601	5.13e-06	21.3807
genus.Holdemanella.id.11393	Osteomyelitis	7	rs35228298	G	A	G	A	0.0934832	0.0272685	0.215054	0.0258595	486484	0.29166	0.0202886	7.3e-06	21.2307
genus.Holdemanella.id.11393	Osteomyelitis	8	rs4541991	T	C	T	C	-0.0927334	-0.0389135	0.233766	0.0252547	486484	0.123355	0.0194435	2.1e-06	22.747
genus.Holdemanella.id.11393	Osteomyelitis	9	rs607782	T	C	T	C	-0.0854214	-0.000174371	0.370986	0.0226045	486484	0.993845	0.0172515	7.19e-07	24.5177
genus.Holdemanella.id.11393	Osteomyelitis	10	rs62113381	T	C	T	C	-0.105447	0.0339434	0.150659	0.0296463	486484	0.252231	0.0232029	5.54e-06	20.6531
genus.Holdemanella.id.11393	Osteomyelitis	11	rs73011279	T	C	T	C	-0.0961669	0.00701691	0.220487	0.0255992	486484	0.784002	0.0199336	1.36e-06	23.2744
genus.Holdemanella.id.11393	Osteomyelitis	12	rs75764681	T	C	T	C	-0.283103	-0.0917277	0.0523141	0.052097	486484	0.0782871	0.0598999	1.94e-06	22.3376
genus.Holdemanella.id.11393	Osteomyelitis	13	rs761624	C	G	C	G	0.0959801	0.0303668	0.270362	0.0238772	486484	0.203449	0.0179537	1.38e-07	28.5794
genus.Holdemanella.id.11393	Osteomyelitis	14	rs8113760	G	A	G	A	0.078999	-0.0136518	0.351713	0.0220737	486484	0.536268	0.01734	4.62e-06	20.7559
genus.Holdemania.id.2157	Osteomyelitis	1	rs10885477	T	C	T	C	-0.135137	0.0510214	0.0639592	0.0432604	486484	0.238237	0.0301894	8.6e-06	20.0372
genus.Holdemania.id.2157	Osteomyelitis	2	rs11080063	G	A	G	A	-0.0665238	0.0345279	0.494938	0.0210784	486484	0.101407	0.0149837	6.67e-06	19.7113
genus.Holdemania.id.2157	Osteomyelitis	3	rs111745969	A	G	A	G	0.120677	-0.0774092	0.0980792	0.0358664	486484	0.0309072	0.0265781	3.71e-06	20.6158
genus.Holdemania.id.2157	Osteomyelitis	4	rs113593397	A	G	A	G	-0.128935	-0.0151784	0.0861432	0.0378998	486484	0.688798	0.0282526	9.36e-06	20.8268
genus.Holdemania.id.2157	Osteomyelitis	5	rs116500994	G	T	G	T	-0.13755	0.0283553	0.0714436	0.0412182	486484	0.491496	0.0293386	2.34e-06	21.9809
genus.Holdemania.id.2157	Osteomyelitis	6	rs12701617	A	G	A	G	-0.0660617	-0.0192989	0.428217	0.0213403	486484	0.365815	0.0149427	9.52e-06	19.5453
genus.Holdemania.id.2157	Osteomyelitis	7	rs150096134	T	A	T	A	0.162139	0.0268081	0.0523545	0.0479543	486484	0.576137	0.0332089	2.38e-06	23.8378
genus.Holdemania.id.2157	Osteomyelitis	8	rs1867876	T	C	T	C	0.0842919	0.000955521	0.284835	0.0234362	486484	0.967478	0.0162192	2.74e-07	27.0093
genus.Holdemania.id.2157	Osteomyelitis	9	rs41438744	C	G	C	G	-0.12487	-0.0296028	0.0779091	0.0395313	486484	0.45395	0.027013	2.44e-06	21.3686
genus.Holdemania.id.2157	Osteomyelitis	10	rs4146507	C	T	C	T	0.079488	-0.0466308	0.218839	0.0257589	486484	0.0702522	0.0177002	7.23e-06	20.1672
genus.Holdemania.id.2157	Osteomyelitis	11	rs55888180	C	G	C	G	0.128671	0.0299177	0.0881586	0.0374864	486484	0.424816	0.0282795	5.89e-06	20.7023
genus.Holdemania.id.2157	Osteomyelitis	12	rs6133067	T	C	T	C	0.0910829	0.0212732	0.247646	0.0268502	486484	0.428191	0.0178561	5.17e-07	26.0196
genus.Holdemania.id.2157	Osteomyelitis	13	rs73139538	G	A	G	A	-0.148594	-0.0192311	0.0625549	0.0435708	486484	0.658942	0.0327469	7.77e-06	20.5901
genus.Holdemania.id.2157	Osteomyelitis	14	rs77293403	A	G	A	G	0.164556	0.0549541	0.0631159	0.0438096	486484	0.209703	0.0341775	1.77e-06	23.182
genus.Holdemania.id.2157	Osteomyelitis	15	rs80149660	C	T	C	T	-0.232987	0.0661513	0.0603636	0.0444046	486484	0.136293	0.0519183	6.04e-06	20.1383
genus.Holdemania.id.2157	Osteomyelitis	16	rs9500080	C	T	C	T	0.0926764	-2.18956e-05	0.22423	0.0254235	486484	0.999313	0.0178886	4.09e-07	26.8402
genus.Holdemania.id.2157	Osteomyelitis	17	rs9529719	T	C	T	C	0.074038	-0.00926795	0.307621	0.0231224	486484	0.688552	0.0160494	5.97e-06	21.2809
genus.Holdemania.id.2157	Osteomyelitis	18	rs967319	T	C	T	C	0.0788638	-0.0173613	0.244979	0.0245581	486484	0.479598	0.0176744	8.38e-06	19.9098
genus.Howardella.id.2000	Osteomyelitis	1	rs10048062	C	T	C	T	-0.147352	-0.000501188	0.126832	0.0317216	486484	0.987394	0.0336531	8.59e-06	19.1718
genus.Howardella.id.2000	Osteomyelitis	2	rs12452946	A	G	A	G	-0.105833	0.00878384	0.484585	0.0212491	486484	0.679332	0.0228941	3.8e-06	21.3696
genus.Howardella.id.2000	Osteomyelitis	3	rs1484873	A	G	A	G	-0.227831	-0.0498364	0.053126	0.047071	486484	0.289714	0.046335	2.56e-06	24.1773
genus.Howardella.id.2000	Osteomyelitis	4	rs17167098	G	A	G	A	-0.169366	-0.0436116	0.14314	0.0303692	486484	0.15099	0.0352068	1.12e-06	23.1419
genus.Howardella.id.2000	Osteomyelitis	5	rs2154047	C	A	C	A	-0.192557	0.00576085	0.08307	0.0382898	486484	0.880406	0.0420093	9.97e-06	21.0101
genus.Howardella.id.2000	Osteomyelitis	6	rs36081916	T	C	T	C	-0.18123	0.0235617	0.108012	0.035298	486484	0.504448	0.0402987	4.7e-06	20.2244
genus.Howardella.id.2000	Osteomyelitis	7	rs3791893	A	G	A	G	0.147035	0.00743078	0.119006	0.0327567	486484	0.820542	0.034023	9.5e-06	18.6766
genus.Howardella.id.2000	Osteomyelitis	8	rs609430	T	G	T	G	-0.112045	0.00273507	0.340655	0.0223957	486484	0.9028	0.0239328	3.34e-06	21.918
genus.Howardella.id.2000	Osteomyelitis	9	rs61771805	A	T	A	T	-0.136779	-0.0105947	0.207606	0.0261157	486484	0.684975	0.0296811	4.03e-06	21.2362
genus.Howardella.id.2000	Osteomyelitis	10	rs672217	G	A	G	A	0.164146	-0.00783379	0.129317	0.0314876	486484	0.803523	0.0349993	3.52e-06	21.9959
genus.Hungatella.id.11306	Osteomyelitis	1	rs10044993	C	A	C	A	0.139547	-0.0221896	0.146905	0.0300986	486484	0.460982	0.0316748	8.07e-06	19.4095
genus.Hungatella.id.11306	Osteomyelitis	2	rs13128780	T	C	T	C	-0.149725	-0.0435526	0.144104	0.0301217	486484	0.148209	0.0312777	1.75e-06	22.915
genus.Hungatella.id.11306	Osteomyelitis	3	rs13249325	T	G	T	G	-0.100023	-0.0367826	0.352455	0.0221313	486484	0.0965095	0.0225883	9.69e-06	19.6078
genus.Hungatella.id.11306	Osteomyelitis	4	rs17092615	G	A	G	A	0.152235	0.0198832	0.13261	0.0315654	486484	0.528756	0.0337867	7.38e-06	20.3018
genus.Hungatella.id.11306	Osteomyelitis	5	rs72759041	G	T	G	T	-0.126025	0.00680821	0.237243	0.0248215	486484	0.783865	0.0282242	3.86e-06	19.9374
genus.Intestinibacter.id.11345	Osteomyelitis	1	rs10805326	G	A	G	A	0.0775151	0.00142194	0.30793	0.022973	486484	0.950646	0.0139665	3.55e-08	30.8034
genus.Intestinibacter.id.11345	Osteomyelitis	2	rs10805326	G	A	A	C	0.0775151	-0.050003	0.00396305	0.17453	486484	0.774494	0.0139665	3.55e-08	30.8034
genus.Intestinibacter.id.11345	Osteomyelitis	3	rs11109097	C	T	C	T	0.0624272	0.00641383	0.303488	0.023063	486484	0.780935	0.0138539	5.49e-06	20.305
genus.Intestinibacter.id.11345	Osteomyelitis	4	rs118030283	G	A	G	A	-0.151829	0.0350174	0.0558986	0.0465778	486484	0.452169	0.0324471	2.67e-06	21.8956
genus.Intestinibacter.id.11345	Osteomyelitis	5	rs16938435	T	C	T	C	-0.112189	-0.0109108	0.0749348	0.0402414	486484	0.786289	0.0235439	1.8e-06	22.706
genus.Intestinibacter.id.11345	Osteomyelitis	6	rs2098844	C	T	C	T	-0.0575295	0.000593785	0.429784	0.0215327	486484	0.978	0.0128416	6.79e-06	20.0699
genus.Intestinibacter.id.11345	Osteomyelitis	7	rs2702387	A	G	A	G	0.0608559	-0.038262	0.337854	0.0223947	486484	0.0875387	0.0132145	4.26e-06	21.2081
genus.Intestinibacter.id.11345	Osteomyelitis	8	rs4327025	G	A	G	A	-0.0810346	0.0438759	0.21688	0.0257085	486484	0.087884	0.0154397	1.64e-07	27.5464
genus.Intestinibacter.id.11345	Osteomyelitis	9	rs447950	A	G	A	G	0.0628342	-0.00133188	0.308682	0.0229377	486484	0.953697	0.0136652	5.64e-06	21.1426
genus.Intestinibacter.id.11345	Osteomyelitis	10	rs478972	T	C	T	C	-0.142681	0.0903907	0.049215	0.0488806	486484	0.0644273	0.0297116	1.82e-06	23.0611
genus.Intestinibacter.id.11345	Osteomyelitis	11	rs6062862	A	G	A	G	0.0924508	0.0840328	0.119576	0.0327805	486484	0.0103622	0.0204658	6.68e-06	20.4063
genus.Intestinibacter.id.11345	Osteomyelitis	12	rs62430350	T	C	T	C	0.151096	-0.0453472	0.0526126	0.0477633	486484	0.342409	0.0351476	6.84e-06	18.4805
genus.Intestinibacter.id.11345	Osteomyelitis	13	rs68093214	C	T	C	T	0.0662258	-0.00884498	0.249669	0.0245012	486484	0.718097	0.0149877	9.26e-06	19.5246
genus.Intestinibacter.id.11345	Osteomyelitis	14	rs6875660	C	T	C	T	0.0890455	0.0163979	0.112253	0.0335085	486484	0.624583	0.0193905	3.06e-06	21.0885
genus.Intestinibacter.id.11345	Osteomyelitis	15	rs893394	G	A	G	A	0.0583322	0.0443222	0.451821	0.0215463	486484	0.0396798	0.0130729	7.85e-06	19.9099
genus.Intestinimonas.id.2062	Osteomyelitis	1	rs1000888	C	G	C	G	-0.0585038	0.00502563	0.389369	0.0216872	486484	0.816746	0.013219	9.71e-06	19.5871
genus.Intestinimonas.id.2062	Osteomyelitis	2	rs10262702	T	C	T	C	0.0918017	0.0508927	0.125708	0.0321262	486484	0.113159	0.0194885	2.06e-06	22.1894
genus.Intestinimonas.id.2062	Osteomyelitis	3	rs11258178	A	G	A	G	0.0660742	0.0173689	0.371362	0.0218871	486484	0.427446	0.0134139	6.98e-07	24.2636
genus.Intestinimonas.id.2062	Osteomyelitis	4	rs12226153	A	G	A	G	-0.151142	-0.00741555	0.0595085	0.0449345	486484	0.86892	0.0306922	5.12e-07	24.2502
genus.Intestinimonas.id.2062	Osteomyelitis	5	rs12566247	T	A	T	A	0.0637084	-0.0356894	0.339247	0.0224265	486484	0.111521	0.0135355	2.19e-06	22.1535
genus.Intestinimonas.id.2062	Osteomyelitis	6	rs17067892	C	T	C	T	0.107194	0.00294626	0.0720337	0.0409443	486484	0.942636	0.0250013	6.38e-06	18.3828
genus.Intestinimonas.id.2062	Osteomyelitis	7	rs1859797	G	A	G	A	0.060368	-0.00631332	0.467047	0.0213081	486484	0.76701	0.0131793	4.12e-06	20.9812
genus.Intestinimonas.id.2062	Osteomyelitis	8	rs2276760	A	G	A	G	-0.0685233	-0.00779487	0.216383	0.0257225	486484	0.761861	0.0152546	7.84e-06	20.178
genus.Intestinimonas.id.2062	Osteomyelitis	9	rs2731794	C	T	C	T	0.120632	-0.0291586	0.0681546	0.0424031	486484	0.491671	0.0257529	1.92e-06	21.9418
genus.Intestinimonas.id.2062	Osteomyelitis	10	rs2930225	G	T	G	T	0.0729524	0.000943354	0.268193	0.0238012	486484	0.968384	0.0152948	1.35e-06	22.7504
genus.Intestinimonas.id.2062	Osteomyelitis	11	rs4113676	A	C	A	C	-0.218507	0.0984581	0.0518236	0.0495273	486484	0.0468166	0.0490152	7.42e-06	19.8733
genus.Intestinimonas.id.2062	Osteomyelitis	12	rs4784055	T	C	T	C	-0.175324	0.000217045	0.0419792	0.0527713	486484	0.996718	0.038599	8.72e-07	20.6315
genus.Intestinimonas.id.2062	Osteomyelitis	13	rs62240188	G	A	G	A	0.130074	-0.0486124	0.0780188	0.0392244	486484	0.21522	0.0267179	2.2e-06	23.7014
genus.Intestinimonas.id.2062	Osteomyelitis	14	rs62427239	C	A	C	A	0.162658	-0.1337	0.0542257	0.0483092	486484	0.00564742	0.0367647	9.41e-06	19.5744
genus.Intestinimonas.id.2062	Osteomyelitis	15	rs6934519	C	T	C	T	0.0692373	-0.00239359	0.256087	0.0241935	486484	0.92119	0.0151154	8.57e-06	20.9818
genus.Intestinimonas.id.2062	Osteomyelitis	16	rs716604	A	G	A	G	0.0818068	-0.0346755	0.178972	0.0275138	486484	0.207563	0.0165992	8.57e-07	24.2886
genus.Intestinimonas.id.2062	Osteomyelitis	17	rs7170984	T	C	T	C	-0.0658116	0.020756	0.310882	0.0232712	486484	0.372436	0.0140767	2.98e-06	21.8575
genus.Intestinimonas.id.2062	Osteomyelitis	18	rs72982915	C	T	C	T	0.183158	0.0408151	0.0458393	0.0504747	486484	0.418731	0.0402743	4.91e-06	20.6822
genus.Intestinimonas.id.2062	Osteomyelitis	19	rs9823439	T	C	T	C	-0.0581947	-0.0234167	0.465325	0.0213689	486484	0.273153	0.0131455	9.86e-06	19.5982
genus.Intestinimonas.id.2062	Osteomyelitis	20	rs994794	G	C	G	C	-0.141905	-0.0389825	0.0503764	0.0486678	486484	0.423137	0.0315074	7.31e-06	20.2848
genus.Lachnoclostridium.id.11308	Osteomyelitis	1	rs1031599	G	T	G	T	-0.078627	-0.0348024	0.083653	0.038416	486484	0.36497	0.0175644	6.31e-06	20.039
genus.Lachnoclostridium.id.11308	Osteomyelitis	2	rs12566975	T	C	T	C	-0.0468097	-0.00204497	0.483334	0.0211673	486484	0.923036	0.0105787	9.57e-06	19.5798
genus.Lachnoclostridium.id.11308	Osteomyelitis	3	rs1528479	G	A	G	A	-0.0497798	-0.0124389	0.335714	0.0225349	486484	0.58096	0.0111919	9.64e-06	19.7832
genus.Lachnoclostridium.id.11308	Osteomyelitis	4	rs1997204	T	C	T	C	-0.108075	0.083464	0.055806	0.0459617	486484	0.0693777	0.0242022	5.97e-06	19.9406
genus.Lachnoclostridium.id.11308	Osteomyelitis	5	rs2385421	A	G	A	G	0.0746186	-0.0116235	0.0764747	0.0403218	486484	0.773142	0.0180734	7.14e-06	17.0457
genus.Lachnoclostridium.id.11308	Osteomyelitis	6	rs3821998	C	A	C	A	-0.0864066	-0.00692632	0.081274	0.0386997	486484	0.857957	0.0192519	6.72e-06	20.1439
genus.Lachnoclostridium.id.11308	Osteomyelitis	7	rs4738679	G	A	G	A	-0.0520267	0.0166454	0.333117	0.0224227	486484	0.457877	0.011404	4.42e-06	20.813
genus.Lachnoclostridium.id.11308	Osteomyelitis	8	rs6112314	A	C	A	C	-0.0561715	0.000547053	0.388707	0.0216889	486484	0.979877	0.0108174	2.43e-07	26.964
genus.Lachnoclostridium.id.11308	Osteomyelitis	9	rs615997	T	C	T	C	0.0511752	0.0207313	0.478446	0.0212347	486484	0.328919	0.0106491	2.03e-06	23.0939
genus.Lachnoclostridium.id.11308	Osteomyelitis	10	rs62028349	G	C	G	C	0.0469989	0.0287281	0.494055	0.0214378	486484	0.180223	0.0105971	9.17e-06	19.6699
genus.Lachnoclostridium.id.11308	Osteomyelitis	11	rs62285313	A	G	A	G	0.0864203	0.0402068	0.105758	0.0344568	486484	0.243261	0.0181565	1.58e-06	22.6551
genus.Lachnoclostridium.id.11308	Osteomyelitis	12	rs72829893	G	T	G	T	0.117472	0.0894115	0.0506804	0.048424	486484	0.0648291	0.0268103	5.58e-06	19.1985
genus.Lachnoclostridium.id.11308	Osteomyelitis	13	rs78068103	A	G	A	G	0.0886199	0.0460968	0.0720983	0.0416373	486484	0.26825	0.0194248	3.67e-06	20.8137
genus.Lachnoclostridium.id.11308	Osteomyelitis	14	rs789029	C	T	C	T	-0.0641289	-0.0558341	0.172938	0.0281629	486484	0.0474187	0.0137974	3.75e-06	21.6029
genus.Lachnospira.id.2004	Osteomyelitis	1	rs13157098	A	G	A	G	-0.0768058	-0.0189766	0.153532	0.0296705	486484	0.522447	0.0155312	5.99e-07	24.4556
genus.Lachnospira.id.2004	Osteomyelitis	2	rs159484	G	A	G	A	0.0794668	-0.0339957	0.09415	0.0361721	486484	0.347303	0.0176999	6.68e-06	20.1573
genus.Lachnospira.id.2004	Osteomyelitis	3	rs2326833	C	G	C	G	-0.078495	-0.0200781	0.120947	0.0324192	486484	0.535702	0.017109	4.6e-06	21.0491
genus.Lachnospira.id.2004	Osteomyelitis	4	rs2520509	A	G	A	G	0.0519063	-0.0209014	0.332378	0.0225951	486484	0.354942	0.011578	7.42e-06	20.099
genus.Lachnospira.id.2004	Osteomyelitis	5	rs4686798	T	C	T	C	0.0531826	-0.0250865	0.374004	0.0218856	486484	0.251688	0.0113747	2.74e-06	21.8603
genus.Lachnospira.id.2004	Osteomyelitis	6	rs4923324	G	A	G	A	-0.0617321	0.0408726	0.238329	0.0247128	486484	0.0981477	0.0133387	2.44e-06	21.4189
genus.Lachnospira.id.2004	Osteomyelitis	7	rs56791201	T	C	T	C	0.051823	-0.0410291	0.48144	0.0211305	486484	0.0521735	0.0110697	2.93e-06	21.9167
genus.LachnospiraceaeFCS020group.id.11314	Osteomyelitis	1	rs10093861	G	A	G	A	-0.0568869	0.00562934	0.4949	0.0211081	486484	0.789707	0.0121152	3.06e-06	22.0477
genus.LachnospiraceaeFCS020group.id.11314	Osteomyelitis	2	rs113859143	G	C	G	C	-0.108906	0.0249802	0.0707471	0.0412328	486484	0.544626	0.0242055	2.55e-06	20.2432
genus.LachnospiraceaeFCS020group.id.11314	Osteomyelitis	3	rs12078956	C	G	C	G	0.106101	0.0520119	0.0927671	0.0368583	486484	0.158206	0.0222904	2.15e-06	22.657
genus.LachnospiraceaeFCS020group.id.11314	Osteomyelitis	4	rs1254846	G	A	G	A	0.105963	0.00685399	0.073083	0.0408301	486484	0.866689	0.0232501	5.6e-06	20.7709
genus.LachnospiraceaeFCS020group.id.11314	Osteomyelitis	5	rs1363769	T	C	T	C	-0.200628	0.0162509	0.051748	0.0476071	486484	0.732836	0.0449372	1.58e-06	19.933
genus.LachnospiraceaeFCS020group.id.11314	Osteomyelitis	6	rs2322265	C	T	C	T	-0.0666305	0.0243702	0.243934	0.0248103	486484	0.325971	0.0141577	5.21e-06	22.1495
genus.LachnospiraceaeFCS020group.id.11314	Osteomyelitis	7	rs2862811	T	C	T	C	0.0564927	0.0126694	0.448095	0.0212576	486484	0.551181	0.0121736	3.92e-06	21.5351
genus.LachnospiraceaeFCS020group.id.11314	Osteomyelitis	8	rs35035870	T	C	T	C	-0.190615	0.0197136	0.0457424	0.0508695	486484	0.698361	0.0414403	2.62e-06	21.1578
genus.LachnospiraceaeFCS020group.id.11314	Osteomyelitis	9	rs369444	C	G	C	G	0.125481	0.0126419	0.0559279	0.0461243	486484	0.78402	0.0259008	3.15e-06	23.471
genus.LachnospiraceaeFCS020group.id.11314	Osteomyelitis	10	rs3999074	G	T	G	T	-0.0550587	-0.0134231	0.414901	0.0214365	486484	0.531195	0.0121847	6.55e-06	20.4185
genus.LachnospiraceaeFCS020group.id.11314	Osteomyelitis	11	rs4452603	T	G	T	G	0.0604208	-0.00660508	0.265122	0.0239419	486484	0.78264	0.0135965	8.98e-06	19.748
genus.LachnospiraceaeFCS020group.id.11314	Osteomyelitis	12	rs7249113	G	A	G	A	0.0679483	0.0095706	0.288143	0.02343	486484	0.682923	0.0133496	3.72e-07	25.9073
genus.LachnospiraceaeFCS020group.id.11314	Osteomyelitis	13	rs72793667	A	G	A	G	-0.116881	0.00798544	0.0821869	0.038951	486484	0.837563	0.0246589	1.63e-06	22.4667
genus.LachnospiraceaeFCS020group.id.11314	Osteomyelitis	14	rs9308097	A	G	A	G	0.055381	-0.0221908	0.414579	0.0215526	486484	0.303193	0.0123659	7.47e-06	20.0571
genus.LachnospiraceaeFCS020group.id.11314	Osteomyelitis	15	rs9788306	C	T	C	T	-0.062804	0.0258057	0.297513	0.0231531	486484	0.265036	0.0130744	1.39e-06	23.0743
genus.LachnospiraceaeFCS020group.id.11314	Osteomyelitis	16	rs9919338	G	C	G	C	-0.0553339	-0.0109462	0.44335	0.0212811	486484	0.606999	0.0120621	4.91e-06	21.0443
genus.LachnospiraceaeNC2004group.id.11316	Osteomyelitis	1	rs117467633	T	C	T	C	-0.169687	0.0289291	0.0715218	0.0421363	486484	0.49236	0.0383169	9.13e-06	19.6119
genus.LachnospiraceaeNC2004group.id.11316	Osteomyelitis	2	rs12127733	G	A	G	A	0.115182	-0.0312937	0.173545	0.0279731	486484	0.263264	0.0246006	3.11e-06	21.9217
genus.LachnospiraceaeNC2004group.id.11316	Osteomyelitis	3	rs12208226	C	A	C	A	-0.154739	0.0229866	0.0821885	0.0386521	486484	0.552041	0.0340372	9.75e-06	20.6677
genus.LachnospiraceaeNC2004group.id.11316	Osteomyelitis	4	rs12863463	G	A	G	A	-0.156365	-0.0343657	0.0754442	0.0402652	486484	0.393392	0.0345372	6.04e-06	20.4977
genus.LachnospiraceaeNC2004group.id.11316	Osteomyelitis	5	rs1331592	C	G	C	G	0.0948806	0.0589894	0.22542	0.0253124	486484	0.019782	0.0208369	5.34e-06	20.7343
genus.LachnospiraceaeNC2004group.id.11316	Osteomyelitis	6	rs17067076	G	A	G	A	-0.154631	-0.0886806	0.0537072	0.0468485	486484	0.0583687	0.0352194	5.61e-06	19.2767
genus.LachnospiraceaeNC2004group.id.11316	Osteomyelitis	7	rs1928659	T	C	T	C	0.102522	0.00797833	0.249633	0.024751	486484	0.747192	0.0226445	6.17e-06	20.4978
genus.LachnospiraceaeNC2004group.id.11316	Osteomyelitis	8	rs1929743	T	C	T	C	0.0837206	-0.00136564	0.343911	0.0222556	486484	0.951071	0.0190318	9.06e-06	19.351
genus.LachnospiraceaeNC2004group.id.11316	Osteomyelitis	9	rs3756315	A	G	A	G	-0.0883469	-0.040211	0.326152	0.0226585	486484	0.0759556	0.0188397	3.33e-06	21.9905
genus.LachnospiraceaeNC2004group.id.11316	Osteomyelitis	10	rs6116753	G	A	G	A	0.0994748	0.00225738	0.258436	0.0241841	486484	0.925632	0.0209139	2.92e-06	22.6233
genus.LachnospiraceaeND3007group.id.11317	Osteomyelitis	1	rs2861203	G	A	G	A	0.0572304	-0.0324126	0.295605	0.0236296	486484	0.170159	0.0127279	7.37e-06	20.2181
genus.LachnospiraceaeND3007group.id.11317	Osteomyelitis	2	rs72776675	T	C	T	C	-0.0647067	0.0334004	0.182184	0.0278331	486484	0.230129	0.014797	8.72e-06	19.1228
genus.LachnospiraceaeND3007group.id.11317	Osteomyelitis	3	rs9932954	A	G	A	G	-0.0561864	0.00695456	0.455838	0.0212649	486484	0.743635	0.0115984	1.25e-06	23.4674
genus.LachnospiraceaeNK4A136group.id.11319	Osteomyelitis	1	rs10952110	G	T	G	T	0.0487709	0.00206612	0.453324	0.0213161	486484	0.922784	0.0109614	9.08e-06	19.7964
genus.LachnospiraceaeNK4A136group.id.11319	Osteomyelitis	2	rs11263806	A	G	A	G	-0.0524615	0.0190674	0.318079	0.0230191	486484	0.407484	0.0116758	5.07e-06	20.1887
genus.LachnospiraceaeNK4A136group.id.11319	Osteomyelitis	3	rs12362320	G	C	G	C	0.0573168	-0.0211714	0.35636	0.0221465	486484	0.339088	0.0115466	8.04e-07	24.6407
genus.LachnospiraceaeNK4A136group.id.11319	Osteomyelitis	4	rs12611395	A	G	A	G	-0.0902532	0.0121487	0.097599	0.0361868	486484	0.737081	0.0199652	5.83e-06	20.4351
genus.LachnospiraceaeNK4A136group.id.11319	Osteomyelitis	5	rs160061	A	G	A	G	0.0513831	0.000574602	0.496343	0.0211777	486484	0.978354	0.0108094	2.12e-06	22.5963
genus.LachnospiraceaeNK4A136group.id.11319	Osteomyelitis	6	rs28540839	A	C	A	C	0.0508285	0.0160345	0.488407	0.0211556	486484	0.448492	0.0110591	9.34e-06	21.1239
genus.LachnospiraceaeNK4A136group.id.11319	Osteomyelitis	7	rs2880566	T	C	T	C	0.0599578	-0.0300782	0.202772	0.0266224	486484	0.258557	0.0134693	5.61e-06	19.8155
genus.LachnospiraceaeNK4A136group.id.11319	Osteomyelitis	8	rs4955932	T	C	T	C	-0.0492283	0.00780883	0.404824	0.0219392	486484	0.721893	0.0109388	7.05e-06	20.2531
genus.LachnospiraceaeNK4A136group.id.11319	Osteomyelitis	9	rs59805249	T	C	T	C	0.0936162	-0.00421946	0.0587518	0.0449277	486484	0.925175	0.0207982	9.45e-06	20.2605
genus.LachnospiraceaeNK4A136group.id.11319	Osteomyelitis	10	rs68104925	T	C	T	C	-0.0549104	0.0177239	0.356703	0.0220795	486484	0.422133	0.0115385	2.37e-06	22.647
genus.LachnospiraceaeNK4A136group.id.11319	Osteomyelitis	11	rs7073658	T	G	T	G	-0.0499621	-0.00774199	0.392055	0.0217289	486484	0.721616	0.0109693	5.27e-06	20.7456
genus.LachnospiraceaeNK4A136group.id.11319	Osteomyelitis	12	rs73044693	A	G	A	G	-0.10758	-0.0468735	0.0852983	0.0389607	486484	0.228938	0.0229884	3.57e-06	21.9
genus.LachnospiraceaeNK4A136group.id.11319	Osteomyelitis	13	rs7616165	G	T	G	T	-0.230542	0.0637046	0.0482369	0.0495179	486484	0.19827	0.0483465	2.77e-06	22.739
genus.LachnospiraceaeNK4A136group.id.11319	Osteomyelitis	14	rs76193507	A	G	A	G	-0.22973	-0.0233887	0.0455138	0.050601	486484	0.643926	0.0499776	2.93e-06	21.1293
genus.LachnospiraceaeNK4A136group.id.11319	Osteomyelitis	15	rs7832116	A	G	A	G	-0.0714756	0.0787655	0.146848	0.0301761	486484	0.0090492	0.0151703	3.57e-06	22.1987
genus.LachnospiraceaeNK4A136group.id.11319	Osteomyelitis	16	rs954878	A	G	A	G	-0.0520656	0.0426207	0.45108	0.0213737	486484	0.0461434	0.0109082	1.78e-06	22.7821
genus.LachnospiraceaeUCG001.id.11321	Osteomyelitis	1	rs10815577	C	G	C	G	-0.0683706	-0.0212605	0.393416	0.0216326	486484	0.325708	0.0143691	1.72e-06	22.6403
genus.LachnospiraceaeUCG001.id.11321	Osteomyelitis	2	rs12131224	C	T	C	T	0.117095	0.0428775	0.0945083	0.0369824	486484	0.246291	0.02591	7.4e-06	20.4243
genus.LachnospiraceaeUCG001.id.11321	Osteomyelitis	3	rs2050911	G	A	G	A	0.0751466	-0.0345328	0.29516	0.023241	486484	0.137316	0.0153934	1.11e-06	23.8313
genus.LachnospiraceaeUCG001.id.11321	Osteomyelitis	4	rs2371284	T	C	T	C	-0.0761893	0.0225104	0.221975	0.0253492	486484	0.374534	0.0170127	7.56e-06	20.0559
genus.LachnospiraceaeUCG001.id.11321	Osteomyelitis	5	rs437876	T	C	T	C	0.0784637	0.0209556	0.377364	0.0220956	486484	0.342923	0.0144768	7.17e-08	29.3761
genus.LachnospiraceaeUCG001.id.11321	Osteomyelitis	6	rs4981345	T	C	T	C	-0.0681973	0.0149992	0.338325	0.0222879	486484	0.500963	0.0149831	6.09e-06	20.7171
genus.LachnospiraceaeUCG001.id.11321	Osteomyelitis	7	rs573933	T	C	T	C	-0.107898	-0.0452841	0.0906654	0.0369069	486484	0.219829	0.0232346	3.11e-06	21.5655
genus.LachnospiraceaeUCG001.id.11321	Osteomyelitis	8	rs62496417	T	G	T	G	-0.0748504	-0.0144504	0.236454	0.0248639	486484	0.56112	0.0165681	5.88e-06	20.4101
genus.LachnospiraceaeUCG001.id.11321	Osteomyelitis	9	rs7213933	T	A	T	A	-0.0816269	-0.0164134	0.183881	0.0274333	486484	0.549637	0.01838	9.02e-06	19.7231
genus.LachnospiraceaeUCG001.id.11321	Osteomyelitis	10	rs7341608	T	C	T	C	-0.0784757	-0.039155	0.186796	0.027119	486484	0.148789	0.0177648	9.48e-06	19.5142
genus.LachnospiraceaeUCG001.id.11321	Osteomyelitis	11	rs74034332	G	A	G	A	0.168045	0.0894817	0.0485592	0.0491898	486484	0.0688938	0.0382637	3.33e-06	19.2877
genus.LachnospiraceaeUCG001.id.11321	Osteomyelitis	12	rs78848836	A	G	A	G	-0.118868	-0.0255814	0.0913665	0.0365174	486484	0.483599	0.0259753	3.38e-06	20.9415
genus.LachnospiraceaeUCG001.id.11321	Osteomyelitis	13	rs79476906	T	A	T	A	-0.087088	0.0262928	0.159341	0.0289515	486484	0.363791	0.0197008	8.27e-06	19.541
genus.LachnospiraceaeUCG001.id.11321	Osteomyelitis	14	rs8104225	A	G	A	G	0.0892098	-0.0106693	0.151919	0.0303473	486484	0.725157	0.0197665	8.04e-06	20.3688
genus.LachnospiraceaeUCG001.id.11321	Osteomyelitis	15	rs9403580	C	T	C	T	0.107801	0.0209952	0.10218	0.0349724	486484	0.548282	0.0229777	3.47e-06	22.0104
genus.LachnospiraceaeUCG001.id.11321	Osteomyelitis	16	rs985416	C	T	C	T	0.0970258	-0.014838	0.193792	0.0268396	486484	0.580373	0.0181807	1.46e-07	28.4809
genus.LachnospiraceaeUCG004.id.11324	Osteomyelitis	1	rs11128180	A	G	A	G	0.0648288	-0.0270392	0.23572	0.0248903	486484	0.277331	0.0140126	4.52e-06	21.4041
genus.LachnospiraceaeUCG004.id.11324	Osteomyelitis	2	rs12072562	T	C	T	C	0.133104	-0.00280103	0.0594055	0.0451246	486484	0.950505	0.0303566	7.07e-06	19.2254
genus.LachnospiraceaeUCG004.id.11324	Osteomyelitis	3	rs12673420	G	A	G	A	0.0554351	-0.000753217	0.42428	0.0214277	486484	0.971959	0.0118375	2.98e-06	21.9305
genus.LachnospiraceaeUCG004.id.11324	Osteomyelitis	4	rs12747809	G	A	G	A	-0.062197	0.00865594	0.316426	0.0226867	486484	0.7028	0.0125685	8.65e-07	24.4892
genus.LachnospiraceaeUCG004.id.11324	Osteomyelitis	5	rs12894272	A	G	A	G	0.0579792	-0.0155295	0.325067	0.0224988	486484	0.490046	0.0125229	4.34e-06	21.4356
genus.LachnospiraceaeUCG004.id.11324	Osteomyelitis	6	rs233486	A	G	A	G	-0.0799088	0.0446283	0.13417	0.0309565	486484	0.149402	0.017766	6.28e-06	20.2307
genus.LachnospiraceaeUCG004.id.11324	Osteomyelitis	7	rs2444793	C	T	C	T	-0.0542433	0.0344236	0.474608	0.0212453	486484	0.10517	0.0118188	4.77e-06	21.0644
genus.LachnospiraceaeUCG004.id.11324	Osteomyelitis	8	rs2706242	G	C	G	C	-0.0901399	-0.0369204	0.0941855	0.0364034	486484	0.310486	0.0199712	9.84e-06	20.3716
genus.LachnospiraceaeUCG004.id.11324	Osteomyelitis	9	rs2726805	A	G	A	G	0.0548397	-0.0121183	0.390498	0.0216608	486484	0.57585	0.0120844	6.3e-06	20.5938
genus.LachnospiraceaeUCG004.id.11324	Osteomyelitis	10	rs2882478	G	A	G	A	-0.0577091	-0.00984883	0.445075	0.0213888	486484	0.645182	0.0118338	1.21e-06	23.7814
genus.LachnospiraceaeUCG004.id.11324	Osteomyelitis	11	rs35182105	A	G	A	G	-0.109724	0.0122266	0.0719741	0.0414572	486484	0.768054	0.024221	4.87e-06	20.5221
genus.LachnospiraceaeUCG004.id.11324	Osteomyelitis	12	rs6656451	C	T	C	T	-0.05436	-0.00605291	0.446508	0.0212234	486484	0.775491	0.011947	5.57e-06	20.7034
genus.LachnospiraceaeUCG004.id.11324	Osteomyelitis	13	rs7629954	A	G	A	G	0.108441	0.015533	0.0718817	0.0409486	486484	0.704443	0.023825	5.77e-06	20.7167
genus.LachnospiraceaeUCG008.id.11328	Osteomyelitis	1	rs10741777	T	C	T	C	-0.0973842	0.010399	0.239025	0.0248332	486484	0.675398	0.0194791	7.69e-07	24.9941
genus.LachnospiraceaeUCG008.id.11328	Osteomyelitis	2	rs10793103	C	T	C	T	0.0974344	-0.00813411	0.310732	0.022856	486484	0.721927	0.0181279	9.35e-08	28.8887
genus.LachnospiraceaeUCG008.id.11328	Osteomyelitis	3	rs10801803	G	A	G	A	-0.117029	0.0365647	0.131951	0.0313505	486484	0.243485	0.0243085	1.4e-06	23.1778
genus.LachnospiraceaeUCG008.id.11328	Osteomyelitis	4	rs13024781	T	C	T	C	-0.0798769	-0.00300353	0.456731	0.0212938	486484	0.887829	0.0168846	2.29e-06	22.3801
genus.LachnospiraceaeUCG008.id.11328	Osteomyelitis	5	rs57091572	A	G	A	G	-0.110443	0.0504711	0.154057	0.0293064	486484	0.0850354	0.0235801	2.86e-06	21.9372
genus.LachnospiraceaeUCG008.id.11328	Osteomyelitis	6	rs57254474	G	A	G	A	0.0886511	-0.0142888	0.240597	0.024772	486484	0.564065	0.0199045	6.92e-06	19.8365
genus.LachnospiraceaeUCG008.id.11328	Osteomyelitis	7	rs61944774	A	G	A	G	0.179838	-0.00659271	0.0626178	0.0445773	486484	0.882427	0.0393797	6.34e-06	20.8554
genus.LachnospiraceaeUCG008.id.11328	Osteomyelitis	8	rs62277846	C	T	C	T	0.102292	0.00731275	0.201164	0.0263662	486484	0.781509	0.0212319	1.59e-06	23.2118
genus.LachnospiraceaeUCG008.id.11328	Osteomyelitis	9	rs67078837	T	C	T	C	-0.0845848	-0.00211992	0.477867	0.0212739	486484	0.920623	0.0170693	7.68e-07	24.5559
genus.LachnospiraceaeUCG008.id.11328	Osteomyelitis	10	rs75356640	G	A	G	A	0.136523	0.00563551	0.086246	0.0383103	486484	0.883052	0.0303128	9.83e-06	20.2844
genus.LachnospiraceaeUCG008.id.11328	Osteomyelitis	11	rs955844	A	C	A	C	0.112064	0.0135573	0.164824	0.0286876	486484	0.63651	0.0228369	1.81e-06	24.0801
genus.LachnospiraceaeUCG008.id.11328	Osteomyelitis	12	rs9873555	G	C	G	C	-0.121162	-0.0217261	0.166018	0.0284243	486484	0.444659	0.0233467	2.41e-07	26.9327
genus.LachnospiraceaeUCG010.id.11330	Osteomyelitis	1	rs10414815	T	C	T	C	0.10453	0.00558782	0.119968	0.033598	486484	0.86791	0.0230253	4.24e-06	20.6096
genus.LachnospiraceaeUCG010.id.11330	Osteomyelitis	2	rs11192447	A	G	A	G	0.126592	-0.0074523	0.0623397	0.0438402	486484	0.86502	0.024345	4.69e-07	27.0392
genus.LachnospiraceaeUCG010.id.11330	Osteomyelitis	3	rs12346653	C	T	C	T	0.0657686	0.0180552	0.245645	0.0247121	486484	0.465009	0.0139569	2.7e-06	22.2053
genus.LachnospiraceaeUCG010.id.11330	Osteomyelitis	4	rs17730011	G	A	G	A	-0.0702357	-0.0420489	0.180983	0.0276875	486484	0.128839	0.015706	7.85e-06	19.9979
genus.LachnospiraceaeUCG010.id.11330	Osteomyelitis	5	rs2153460	A	T	A	T	-0.0684038	0.0229164	0.189204	0.0269996	486484	0.396009	0.0156562	9.17e-06	19.0893
genus.LachnospiraceaeUCG010.id.11330	Osteomyelitis	6	rs336138	G	T	G	T	0.0779543	-0.0166645	0.16442	0.0285757	486484	0.55978	0.0171865	7.48e-06	20.5733
genus.LachnospiraceaeUCG010.id.11330	Osteomyelitis	7	rs4576377	A	C	A	C	-0.0572001	-0.0138975	0.38913	0.0217549	486484	0.522938	0.0127043	7.63e-06	20.2718
genus.LachnospiraceaeUCG010.id.11330	Osteomyelitis	8	rs72894957	G	A	G	A	0.222263	0.0140206	0.0462952	0.050335	486484	0.780594	0.0486425	5.68e-06	20.8786
genus.LachnospiraceaeUCG010.id.11330	Osteomyelitis	9	rs74315802	G	T	G	T	0.0867262	-0.0262647	0.148276	0.0318278	486484	0.409251	0.0183477	3.19e-06	22.3428
genus.LachnospiraceaeUCG010.id.11330	Osteomyelitis	10	rs9981767	A	C	A	C	0.0655062	-0.0312436	0.320331	0.0227731	486484	0.170077	0.0131994	9.96e-07	24.6295
genus.Lactobacillus.id.1837	Osteomyelitis	1	rs11674854	C	T	C	T	-0.0852686	-0.00285138	0.416639	0.0217856	486484	0.895867	0.0176504	1.59e-06	23.3384
genus.Lactobacillus.id.1837	Osteomyelitis	2	rs12693845	C	T	C	T	-0.0805447	-0.0232967	0.389669	0.0216296	486484	0.281447	0.0177429	8.96e-06	20.6075
genus.Lactobacillus.id.1837	Osteomyelitis	3	rs1530559	G	A	G	A	0.0804001	-0.00251598	0.400043	0.0218191	486484	0.908199	0.0178207	4.93e-06	20.3545
genus.Lactobacillus.id.1837	Osteomyelitis	4	rs16861661	G	A	G	A	-0.183147	-0.0674042	0.0701471	0.0413984	486484	0.103486	0.038148	1.28e-06	23.0492
genus.Lactobacillus.id.1837	Osteomyelitis	5	rs328312	T	A	T	A	0.0815092	0.00629524	0.461972	0.0212853	486484	0.767416	0.0169441	1.41e-06	23.1406
genus.Lactobacillus.id.1837	Osteomyelitis	6	rs6092149	A	T	A	T	-0.0801344	0.00891096	0.427816	0.0214053	486484	0.677192	0.017149	3.29e-06	21.8355
genus.Lactobacillus.id.1837	Osteomyelitis	7	rs62314653	C	A	C	A	0.187692	0.0997146	0.0528768	0.0474163	486484	0.0354691	0.0394585	2.24e-06	22.6262
genus.Lactobacillus.id.1837	Osteomyelitis	8	rs7399658	G	A	G	A	-0.107134	0.0173033	0.211835	0.0263473	486484	0.511349	0.0221883	3.12e-06	23.3134
genus.Lactobacillus.id.1837	Osteomyelitis	9	rs75127669	C	A	C	A	0.139784	0.00659245	0.0809249	0.039792	486484	0.868414	0.0310414	6.83e-06	20.2783
genus.Lactobacillus.id.1837	Osteomyelitis	10	rs768253	T	G	T	G	-0.079195	0.0162271	0.389146	0.0216395	486484	0.453323	0.0171791	4.25e-06	21.2518
genus.Lactobacillus.id.1837	Osteomyelitis	11	rs77478751	A	G	A	G	-0.219886	0.00197185	0.0637811	0.0431939	486484	0.963588	0.0475759	7.33e-06	21.3609
genus.Lactobacillus.id.1837	Osteomyelitis	12	rs921925	A	C	A	C	0.0985077	-0.00525787	0.209922	0.0260254	486484	0.839895	0.0203229	9.72e-07	23.4947
genus.Lactococcus.id.1851	Osteomyelitis	1	rs10417872	T	G	T	G	0.118306	0.0648082	0.275582	0.0236826	486484	0.00620898	0.024522	1.29e-06	23.2756
genus.Lactococcus.id.1851	Osteomyelitis	2	rs123059	T	C	T	C	-0.13671	0.00293572	0.229329	0.0251015	486484	0.906897	0.0274694	1.27e-06	24.7686
genus.Lactococcus.id.1851	Osteomyelitis	3	rs12621813	G	A	G	A	0.108423	0.0130103	0.302287	0.0229974	486484	0.571576	0.0239978	6.61e-06	20.4125
genus.Lactococcus.id.1851	Osteomyelitis	4	rs17168302	G	A	G	A	0.191857	-0.0792991	0.0668862	0.0428973	486484	0.0645194	0.0424761	6.29e-06	20.4016
genus.Lactococcus.id.1851	Osteomyelitis	5	rs2293361	C	T	C	T	-0.199221	0.130494	0.0612678	0.044245	486484	0.00318434	0.0430969	1.4e-06	21.3687
genus.Lactococcus.id.1851	Osteomyelitis	6	rs34757988	G	C	G	C	0.122294	-0.0589851	0.38677	0.0217209	486484	0.00661561	0.0228976	8.95e-08	28.5252
genus.Lactococcus.id.1851	Osteomyelitis	7	rs4766997	C	T	C	T	0.114599	0.00516152	0.306422	0.0230248	486484	0.822623	0.023839	2.06e-06	23.1093
genus.Lactococcus.id.1851	Osteomyelitis	8	rs55910161	C	T	C	T	0.146426	0.0197493	0.159939	0.0292708	486484	0.499861	0.0307367	2.36e-06	22.6946
genus.Lactococcus.id.1851	Osteomyelitis	9	rs6674304	C	T	C	T	0.200758	-0.0507985	0.0713744	0.0411878	486484	0.21745	0.0442121	6.18e-06	20.6187
genus.Lactococcus.id.1851	Osteomyelitis	10	rs757872	G	C	G	C	0.140799	-0.0115705	0.229578	0.0254506	486484	0.649379	0.027582	4.37e-07	26.0585
genus.Marvinbryantia.id.2005	Osteomyelitis	1	rs11620597	T	C	T	C	0.119479	0.00192145	0.0660489	0.042733	486484	0.964136	0.0271688	7.8e-06	19.3395
genus.Marvinbryantia.id.2005	Osteomyelitis	2	rs11645029	G	C	G	C	-0.060618	-0.00722127	0.439916	0.0213734	486484	0.735467	0.0131551	4.15e-06	21.2331
genus.Marvinbryantia.id.2005	Osteomyelitis	3	rs1187983	C	T	C	T	-0.0935456	-0.0370518	0.137233	0.0310411	486484	0.232619	0.0193174	2.02e-06	23.4502
genus.Marvinbryantia.id.2005	Osteomyelitis	4	rs12963345	G	C	G	C	-0.059681	-0.0513726	0.428185	0.0233111	486484	0.0275398	0.0132289	6.6e-06	20.353
genus.Marvinbryantia.id.2005	Osteomyelitis	5	rs146541147	G	A	G	A	0.118845	-0.0147564	0.0681951	0.0425206	486484	0.728561	0.0268423	6.86e-06	19.6031
genus.Marvinbryantia.id.2005	Osteomyelitis	6	rs2724813	A	G	A	G	-0.0840769	0.0101381	0.177836	0.0278037	486484	0.715385	0.0167551	6.28e-07	25.1803
genus.Marvinbryantia.id.2005	Osteomyelitis	7	rs2842896	C	T	C	T	-0.0649396	0.0078094	0.503271	0.021657	486484	0.718403	0.0131146	7.25e-07	24.5192
genus.Marvinbryantia.id.2005	Osteomyelitis	8	rs2863363	A	G	A	G	0.0634861	0.0185161	0.36131	0.0219905	486484	0.399785	0.0136323	3.11e-06	21.688
genus.Marvinbryantia.id.2005	Osteomyelitis	9	rs3125832	A	C	A	C	0.0679323	-0.0105596	0.248738	0.0245054	486484	0.666534	0.015012	5.03e-06	20.4774
genus.Marvinbryantia.id.2005	Osteomyelitis	10	rs61884471	G	A	G	A	0.124426	0.0506109	0.0740021	0.0406186	486484	0.212762	0.0248431	1.01e-06	25.0849
genus.Marvinbryantia.id.2005	Osteomyelitis	11	rs72948274	A	C	A	C	-0.126354	-0.0723027	0.05767	0.0453633	486484	0.110968	0.0272212	3.26e-06	21.5459
[truncated: 543 more rows]

## Sheet: Table S3
exposure	outcome	egger_intercept	se_egger_intercept	pval_egger_intercept	method	nsnp	Q	Q_df	Q_pval	beta.IVW	se.IVW	pval.IVW	or	or_lci95	or_uci95	method	beta.MRPRESSO	se.MRPRESSO	pval.MRPRESSO	or	or_lci95	or_uci95	Global Test's RSSobs	Global Test's Pvalue	outlier	method	nsnp	beta.Egger	se.Egger	pval.Egger	or	or_lci95	or_uci95	method	nsnp	beta.WM	se.WM	pval.WM	or	or_lci95	or_uci95	method	nsnp	beta	se	pval	or	or_lci95	or_uci95
class.Actinobacteria.id.419	Osteomyelitis	0.0300942	0.0192785	0.138078	Inverse variance weighted	18	14.8119	17	0.609025	-0.04901	0.0902935	0.587278	0.952172	0.79773	1.13651	MR-PRESSO	-0.0490099	0.0842827	0.568538	0.952172	0.807184	1.1232	16.4568	0.647		MR Egger	18	-0.459108	0.277795	0.117879	0.631847	0.366562	1.08912	Weighted median	18	-0.08979	0.130205	0.490442	0.914123	0.708227	1.17988	Weighted mode	18	-0.0747301	0.199864	0.713097	0.927994	0.627217	1.37301
class.Alphaproteobacteria.id.2379	Osteomyelitis	0.047917	0.0346923	0.204568	Inverse variance weighted	10	6.49748	9	0.689279	-0.0294111	0.0994939	0.76753	0.971017	0.79898	1.1801	MR-PRESSO	-0.0294111	0.0845371	0.735908	0.971017	0.822749	1.146	7.98914	0.71		MR Egger	10	-0.576269	0.408239	0.195758	0.561991	0.252482	1.25092	Weighted median	10	-0.142598	0.128972	0.268877	0.867103	0.673422	1.11649	Weighted mode	10	-0.183876	0.221969	0.428872	0.832039	0.538518	1.28555
class.Bacilli.id.1673	Osteomyelitis	0.00996943	0.0183326	0.592584	Inverse variance weighted	22	24.9964	21	0.24732	0.337904	0.0894542	0.000158477	1.40201	1.17653	1.67069	MR-PRESSO	0.337904	0.0894542	0.00110487	1.40201	1.17654	1.67069	28.0475	0.261		MR Egger	22	0.219276	0.23636	0.364615	1.24517	0.783495	1.9789	Weighted median	22	0.211233	0.130443	0.105373	1.2352	0.956537	1.59504	Weighted mode	22	0.0507698	0.214506	0.815197	1.05208	0.690967	1.60192
class.Bacteroidia.id.912	Osteomyelitis	0.0308797	0.0165776	0.0836153	Inverse variance weighted	16	11.239	15	0.735474	0.203463	0.100042	0.0419749	1.22564	1.00741	1.49115	MR-PRESSO	0.203463	0.0865968	0.0329076	1.22564	1.03431	1.45236	13.4359	0.705		MR Egger	16	-0.175423	0.226674	0.451861	0.839102	0.538104	1.30847	Weighted median	16	0.189619	0.135351	0.161231	1.20879	0.927123	1.57603	Weighted mode	16	0.264669	0.208458	0.223554	1.303	0.865966	1.96059
class.Betaproteobacteria.id.2867	Osteomyelitis	-0.0230873	0.0236201	0.34619	Inverse variance weighted	15	12.416	14	0.572937	-0.031692	0.105132	0.763072	0.968805	0.788399	1.19049	MR-PRESSO	-0.031692	0.0990059	0.753618	0.968805	0.797923	1.17628	14.3439	0.568		MR Egger	15	0.292036	0.347485	0.415858	1.33915	0.677711	2.64615	Weighted median	15	-0.0352572	0.148886	0.812807	0.965357	0.72103	1.29248	Weighted mode	15	-0.0741606	0.242146	0.763911	0.928523	0.577661	1.49249
class.Clostridia.id.1859	Osteomyelitis	0.0287949	0.035728	0.432866	Inverse variance weighted	17	18.8615	16	0.275913	-0.0971027	0.118061	0.410802	0.907463	0.720002	1.14373	MR-PRESSO	-0.0971027	0.11806	0.422891	0.907463	0.720002	1.14373	21.3268	0.286		MR Egger	17	-0.526795	0.546353	0.350233	0.590495	0.202372	1.72298	Weighted median	17	0.0233671	0.162524	0.885677	1.02364	0.744397	1.40764	Weighted mode	17	0.264559	0.334292	0.440284	1.30286	0.676615	2.50871
class.Coriobacteriia.id.809	Osteomyelitis	-0.0145603	0.0192896	0.462862	Inverse variance weighted	16	18.5413	15	0.235276	0.0808873	0.105989	0.445365	1.08425	0.880864	1.33459	MR-PRESSO	0.0808873	0.105989	0.457201	1.08425	0.880864	1.33459	21.9592	0.24		MR Egger	16	0.247356	0.245362	0.330502	1.28063	0.791715	2.07148	Weighted median	16	0.135661	0.146176	0.353374	1.14529	0.859981	1.52526	Weighted mode	16	0.28399	0.177397	0.130251	1.32842	0.938279	1.88078
class.Deltaproteobacteria.id.3087	Osteomyelitis	-0.0119511	0.0205761	0.572105	Inverse variance weighted	14	11.7361	13	0.54939	-0.0823983	0.0998301	0.409153	0.920905	0.757247	1.11993	MR-PRESSO	-0.0823983	0.0948533	0.400769	0.920905	0.76467	1.10906	13.5018	0.55		MR Egger	14	0.0746598	0.288244	0.800013	1.07752	0.612443	1.89576	Weighted median	14	-0.0477877	0.141971	0.736417	0.953336	0.721769	1.2592	Weighted mode	14	0.143894	0.207314	0.499845	1.15476	0.769171	1.73365
class.Erysipelotrichia.id.2147	Osteomyelitis	0.0344187	0.031183	0.293256	Inverse variance weighted	13	5.13241	12	0.953409	0.193429	0.11833	0.102121	1.2134	0.962234	1.53013	MR-PRESSO	0.193429	0.0773864	0.0279402	1.2134	1.04263	1.41214	6.07707	0.958		MR Egger	13	-0.34656	0.503332	0.50538	0.707116	0.263661	1.89642	Weighted median	13	0.0854641	0.159731	0.592614	1.08922	0.796436	1.48964	Weighted mode	13	0.0519379	0.247973	0.837611	1.05331	0.647855	1.71252
class.Gammaproteobacteria.id.3303	Osteomyelitis	-0.038876	0.0549297	0.501983	Inverse variance weighted	9	21.1435	8	0.00677595	-0.0819602	0.213259	0.70074	0.921309	0.606562	1.39938	MR-PRESSO	-0.0819602	0.213259	0.710754	0.921309	0.606562	1.39938	27.0684	0.012	rs9973122	MR Egger	9	0.445633	0.777313	0.584381	1.56148	0.340309	7.1647	Weighted median	9	0.0900774	0.198325	0.649691	1.09426	0.741827	1.61413	Weighted mode	9	0.268464	0.293743	0.387464	1.30795	0.73545	2.32612
class.Lentisphaeria.id.2250	Osteomyelitis	0.0487741	0.0346202	0.196544	Inverse variance weighted	10	9.86556	9	0.361478	-0.000208104	0.0711191	0.997665	0.999792	0.869705	1.14934	MR-PRESSO	-0.000208104	0.0711192	0.997729	0.999792	0.869705	1.14934	12.4244	0.366		MR Egger	10	-0.33525	0.247326	0.212283	0.715159	0.440428	1.16126	Weighted median	10	0.0169969	0.0973259	0.861363	1.01714	0.840497	1.23091	Weighted mode	10	0.0266437	0.166488	0.876389	1.027	0.741061	1.42327
class.Melainabacteria.id.1589	Osteomyelitis	-0.00584825	0.0222656	0.797668	Inverse variance weighted	13	5.36679	12	0.944593	0.0551509	0.0658563	0.402343	1.0567	0.928739	1.20229	MR-PRESSO	0.0551509	0.0440417	0.234338	1.0567	0.96931	1.15197	6.29905	0.94		MR Egger	13	0.103805	0.196596	0.607978	1.10938	0.754633	1.6309	Weighted median	13	0.0673924	0.086701	0.436984	1.06972	0.902541	1.26785	Weighted mode	13	-0.039993	0.140154	0.780241	0.960796	0.730012	1.26454
class.Methanobacteria.id.119	Osteomyelitis	-0.000311224	0.0465387	0.994796	Inverse variance weighted	12	19.286	11	0.0561484	0.00798271	0.0724133	0.91222	1.00801	0.874636	1.16173	MR-PRESSO	0.00798271	0.0724133	0.914206	1.00801	0.874636	1.16173	23.0014	0.055		MR Egger	12	0.00988021	0.293729	0.973828	1.00993	0.56789	1.79605	Weighted median	12	-0.0848876	0.0853206	0.319772	0.918616	0.777155	1.08583	Weighted mode	12	-0.19379	0.15841	0.246761	0.823831	0.603944	1.12378
class.Mollicutes.id.3920	Osteomyelitis	0.0336612	0.0272865	0.245553	Inverse variance weighted	12	10.207	11	0.511871	0.046121	0.0956576	0.629701	1.0472	0.86817	1.26315	MR-PRESSO	0.046121	0.092145	0.626567	1.0472	0.874168	1.25449	12.9543	0.466		MR Egger	12	-0.316607	0.309204	0.329994	0.728617	0.397466	1.33567	Weighted median	12	0.0989804	0.132178	0.453952	1.10404	0.852069	1.43054	Weighted mode	12	0.136152	0.265851	0.61868	1.14586	0.680508	1.92942
class.Negativicutes.id.2164	Osteomyelitis	-0.00671254	0.0406801	0.871931	Inverse variance weighted	13	33.9277	12	0.000692477	0.0148873	0.193176	0.938571	1.015	0.695074	1.48218	MR-PRESSO	0.0148873	0.193176	0.939841	1.015	0.695074	1.48218	39.5686	0.005	rs1135612, rs60274479	MR Egger	13	0.116473	0.647785	0.860577	1.12353	0.31563	3.99935	Weighted median	13	0.152228	0.163133	0.35074	1.16443	0.845766	1.60315	Weighted mode	13	0.087857	0.209309	0.682087	1.09183	0.724416	1.6456
class.Verrucomicrobiae.id.4029	Osteomyelitis	-0.0322925	0.0266592	0.253624	Inverse variance weighted	12	3.89017	11	0.97302	-0.138506	0.0957017	0.147823	0.870658	0.721747	1.05029	MR-PRESSO	-0.138506	0.0569125	0.0331937	0.870658	0.778759	0.973403	4.67208	0.968		MR Egger	12	0.261866	0.344104	0.464219	1.29935	0.661941	2.55055	Weighted median	12	-0.0993274	0.126156	0.431083	0.905446	0.707093	1.15944	Weighted mode	12	-0.0710094	0.18681	0.711096	0.931453	0.64587	1.34331
family.Acidaminococcaceae.id.2166	Osteomyelitis	0.0385317	0.0388227	0.359275	Inverse variance weighted	8	11.1143	7	0.133711	0.061977	0.15157	0.682614	1.06394	0.790491	1.43198	MR-PRESSO	0.061977	0.15157	0.694834	1.06394	0.790491	1.43198	14.3294	0.163		MR Egger	8	-0.356844	0.448434	0.456493	0.699882	0.29061	1.68554	Weighted median	8	0.0808363	0.174122	0.642468	1.08419	0.77071	1.52518	Weighted mode	8	0.0396187	0.249249	0.878195	1.04041	0.638324	1.69579
family.Actinomycetaceae.id.421	Osteomyelitis	0.01307	0.0412474	0.772115	Inverse variance weighted	5	5.65256	4	0.226641	-0.00357409	0.138751	0.97945	0.996432	0.759173	1.30784	MR-PRESSO	-0.00357409	0.138751	0.980683	0.996432	0.759173	1.30784	8.73008	0.306		MR Egger	5	-0.121091	0.402969	0.783418	0.885953	0.402158	1.95175	Weighted median	5	-0.0132571	0.152385	0.930674	0.98683	0.732031	1.33032	Weighted mode	5	-0.100495	0.228877	0.683281	0.90439	0.577473	1.41638
family.Alcaligenaceae.id.2875	Osteomyelitis	-0.0320478	0.0264734	0.244791	Inverse variance weighted	17	13.4474	16	0.639809	-0.0697431	0.0988528	0.480484	0.932633	0.768362	1.13203	MR-PRESSO	-0.0697431	0.090625	0.452762	0.932633	0.780853	1.11392	15.2832	0.651		MR Egger	17	0.392843	0.394702	0.335381	1.48119	0.683333	3.2106	Weighted median	17	0.00295194	0.134789	0.982527	1.00296	0.7701	1.30622	Weighted mode	17	0.0411409	0.248416	0.870536	1.042	0.640341	1.6956
family.Bacteroidaceae.id.917	Osteomyelitis	0.00920146	0.0428545	0.834306	Inverse variance weighted	12	10.8751	11	0.453787	-0.158135	0.121212	0.192024	0.853734	0.673201	1.08268	MR-PRESSO	-0.158135	0.120522	0.216212	0.853734	0.674112	1.08122	12.9155	0.47		MR Egger	12	-0.299289	0.669392	0.664327	0.741345	0.199628	2.75308	Weighted median	12	-0.0865517	0.169983	0.610628	0.917088	0.657231	1.27969	Weighted mode	12	-0.0581587	0.2513	0.821228	0.9435	0.576542	1.54402
family.BacteroidalesS24.7group.id.11173	Osteomyelitis	0.0233332	0.0423213	0.596462	Inverse variance weighted	10	8.94042	9	0.442792	-0.179502	0.0882007	0.0418358	0.835687	0.703016	0.993394	MR-PRESSO	-0.179502	0.0879083	0.0715426	0.835687	0.703419	0.992824	11.0712	0.451		MR Egger	10	-0.420149	0.445972	0.373718	0.656949	0.274102	1.57453	Weighted median	10	-0.247315	0.121185	0.0412698	0.780895	0.615798	0.990255	Weighted mode	10	-0.266945	0.180713	0.173744	0.765715	0.53733	1.09117
family.Bifidobacteriaceae.id.433	Osteomyelitis	0.00840298	0.0234045	0.724265	Inverse variance weighted	18	7.68647	17	0.972799	0.0327936	0.088949	0.712367	1.03334	0.868015	1.23015	MR-PRESSO	0.0327936	0.0598109	0.590622	1.03334	0.919031	1.16186	8.58319	0.973		MR Egger	18	-0.0861916	0.343135	0.804866	0.917418	0.468258	1.79742	Weighted median	18	-0.0299899	0.120708	0.803787	0.970455	0.765996	1.22949	Weighted mode	18	-0.0525302	0.18038	0.774406	0.948826	0.66626	1.35123
family.Christensenellaceae.id.1866	Osteomyelitis	-0.0125286	0.0210129	0.564269	Inverse variance weighted	12	16.113	11	0.136986	-0.01681	0.130252	0.897312	0.98333	0.761774	1.26932	MR-PRESSO	-0.01681	0.130252	0.899642	0.98333	0.761774	1.26932	18.9024	0.161		MR Egger	12	0.13623	0.289663	0.648226	1.14595	0.649528	2.02176	Weighted median	12	-0.0575167	0.153523	0.707923	0.944106	0.698779	1.27556	Weighted mode	12	-0.019238	0.206456	0.927435	0.980946	0.654495	1.47023
family.Clostridiaceae1.id.1869	Osteomyelitis	-0.0251061	0.0241729	0.326087	Inverse variance weighted	11	6.5015	10	0.771518	0.0368298	0.11206	0.742411	1.03752	0.832929	1.29236	MR-PRESSO	0.0368298	0.0903558	0.69215	1.03752	0.869126	1.23853	8.22297	0.78		MR Egger	11	0.359678	0.33043	0.304656	1.43287	0.749788	2.73826	Weighted median	11	0.0934666	0.146162	0.522516	1.09797	0.824473	1.4622	Weighted mode	11	0.149897	0.222035	0.514915	1.16171	0.751795	1.79515
family.ClostridialesvadinBB60group.id.11286	Osteomyelitis	-0.0200034	0.0226427	0.391918	Inverse variance weighted	16	19.9369	15	0.174366	-0.0371547	0.0919399	0.686125	0.963527	0.804643	1.15378	MR-PRESSO	-0.0371547	0.0919399	0.691828	0.963527	0.804643	1.15378	22.6317	0.176		MR Egger	16	0.179083	0.261706	0.504963	1.19612	0.716153	1.99776	Weighted median	16	-0.00528117	0.122094	0.965498	0.994733	0.783029	1.26367	Weighted mode	16	0.185871	0.215884	0.402805	1.20427	0.788785	1.8386
family.Coriobacteriaceae.id.811	Osteomyelitis	-0.0145603	0.0192896	0.462862	Inverse variance weighted	16	18.5413	15	0.235276	0.0808873	0.105989	0.445365	1.08425	0.880864	1.33459	MR-PRESSO	0.0808873	0.105989	0.457201	1.08425	0.880864	1.33459	21.9592	0.253		MR Egger	16	0.247356	0.245362	0.330502	1.28063	0.791715	2.07148	Weighted median	16	0.135661	0.138138	0.326063	1.14529	0.873639	1.50142	Weighted mode	16	0.28399	0.175649	0.126752	1.32842	0.941499	1.87435
family.Defluviitaleaceae.id.1924	Osteomyelitis	-0.0165728	0.0313322	0.611205	Inverse variance weighted	10	6.04957	9	0.734947	-0.0231625	0.0891488	0.795004	0.977104	0.820457	1.16366	MR-PRESSO	-0.0231625	0.0730897	0.758544	0.977104	0.846692	1.1276	7.63208	0.72		MR Egger	10	0.120358	0.285607	0.684549	1.1279	0.644403	1.97417	Weighted median	10	-0.0842815	0.11811	0.475482	0.919172	0.729223	1.1586	Weighted mode	10	-0.180542	0.193473	0.375092	0.834818	0.571353	1.21977
family.Desulfovibrionaceae.id.3169	Osteomyelitis	-0.0208424	0.021028	0.344977	Inverse variance weighted	12	8.94137	11	0.627304	-0.137565	0.105282	0.19134	0.871478	0.708987	1.07121	MR-PRESSO	-0.137565	0.0949209	0.175169	0.871478	0.723533	1.04967	10.6791	0.654		MR Egger	12	0.123723	0.283861	0.672198	1.1317	0.648791	1.97406	Weighted median	12	-0.109431	0.144498	0.448856	0.896344	0.675267	1.1898	Weighted mode	12	0.0744462	0.194152	0.708699	1.07729	0.736319	1.57615
family.Enterobacteriaceae.id.3469	Osteomyelitis	0.059118	0.045378	0.228894	Inverse variance weighted	10	12.0968	9	0.207906	0.118168	0.141712	0.404359	1.12543	0.852495	1.48576	MR-PRESSO	0.118168	0.141712	0.425936	1.12543	0.852495	1.48576	14.8386	0.249		MR Egger	10	-0.631135	0.591134	0.316826	0.531988	0.167001	1.69467	Weighted median	10	0.0156948	0.175371	0.928689	1.01582	0.72034	1.4325	Weighted mode	10	-0.14352	0.298625	0.642267	0.866304	0.482476	1.55548
family.Erysipelotrichaceae.id.2149	Osteomyelitis	0.0344187	0.031183	0.293256	Inverse variance weighted	13	5.13241	12	0.953409	0.193429	0.11833	0.102121	1.2134	0.962234	1.53013	MR-PRESSO	0.193429	0.0773864	0.0279402	1.2134	1.04263	1.41214	6.07707	0.948		MR Egger	13	-0.34656	0.503332	0.50538	0.707116	0.263661	1.89642	Weighted median	13	0.0854641	0.15866	0.59012	1.08922	0.79811	1.48652	Weighted mode	13	0.0519379	0.255688	0.842437	1.05331	0.638132	1.73861
family.FamilyXI.id.1936	Osteomyelitis	0.0286475	0.0439411	0.532712	Inverse variance weighted	10	10.5287	9	0.309403	0.0511995	0.0613985	0.404345	1.05253	0.933194	1.18713	MR-PRESSO	0.0511995	0.0613985	0.425922	1.05253	0.933194	1.18713	12.938	0.314		MR Egger	10	-0.15786	0.326885	0.64209	0.85397	0.449979	1.62066	Weighted median	10	0.0471676	0.0795051	0.553004	1.0483	0.897033	1.22507	Weighted mode	10	0.0774251	0.128664	0.562183	1.0805	0.839662	1.39042
family.FamilyXIII.id.1957	Osteomyelitis	0.0261614	0.0270527	0.354299	Inverse variance weighted	13	5.60837	12	0.934524	-0.0928421	0.111894	0.406692	0.911337	0.731868	1.13482	MR-PRESSO	-0.0928421	0.0764955	0.248213	0.911337	0.784449	1.05875	6.55227	0.943		MR Egger	13	-0.491342	0.426999	0.27426	0.611805	0.264938	1.4128	Weighted median	13	-0.069682	0.150944	0.644337	0.93269	0.693828	1.25379	Weighted mode	13	-0.101169	0.226578	0.66318	0.90378	0.579689	1.40906
family.Lachnospiraceae.id.1987	Osteomyelitis	-0.0105849	0.0159678	0.517457	Inverse variance weighted	17	11.4985	16	0.777721	0.119839	0.09749	0.218979	1.12732	0.931237	1.36468	MR-PRESSO	0.119839	0.0826458	0.166368	1.12732	0.958729	1.32555	12.8136	0.804		MR Egger	17	0.264928	0.239603	0.286276	1.30334	0.814898	2.08454	Weighted median	17	0.162091	0.140288	0.247918	1.17597	0.893265	1.54814	Weighted mode	17	0.196003	0.199691	0.340939	1.21653	0.822514	1.7993
family.Lactobacillaceae.id.1836	Osteomyelitis	-0.0300127	0.0222377	0.206893	Inverse variance weighted	12	8.30121	11	0.686095	0.0341984	0.0722322	0.635891	1.03479	0.898187	1.19217	MR-PRESSO	0.0341984	0.0627488	0.596626	1.03479	0.915038	1.17021	9.91373	0.689		MR Egger	12	0.295348	0.20654	0.183213	1.34359	0.89631	2.01409	Weighted median	12	-0.033115	0.0973429	0.733714	0.967427	0.799389	1.17079	Weighted mode	12	-0.0531015	0.146689	0.724211	0.948284	0.711334	1.26416
family.Methanobacteriaceae.id.121	Osteomyelitis	-0.000311224	0.0465387	0.994796	Inverse variance weighted	12	19.286	11	0.0561484	0.00798271	0.0724133	0.91222	1.00801	0.874636	1.16173	MR-PRESSO	0.00798271	0.0724133	0.914206	1.00801	0.874636	1.16173	23.0014	0.052		MR Egger	12	0.00988021	0.293729	0.973828	1.00993	0.56789	1.79605	Weighted median	12	-0.0848876	0.0816014	0.298214	0.918616	0.78284	1.07794	Weighted mode	12	-0.19379	0.165705	0.266925	0.823831	0.59537	1.13996
family.Oxalobacteraceae.id.2966	Osteomyelitis	0.0125571	0.0412796	0.765792	Inverse variance weighted	15	22.6808	14	0.0656656	-0.140199	0.0742394	0.0589624	0.869185	0.751482	1.00532	MR-PRESSO	-0.140199	0.0742394	0.0798602	0.869185	0.751482	1.00532	25.7493	0.079		MR Egger	15	-0.230945	0.308034	0.466763	0.793783	0.434008	1.45179	Weighted median	15	-0.194201	0.0812653	0.0168611	0.823492	0.702239	0.965681	Weighted mode	15	-0.177854	0.11217	0.135157	0.837065	0.671859	1.04289
family.Pasteurellaceae.id.3689	Osteomyelitis	-0.0146278	0.0166457	0.391778	Inverse variance weighted	19	10.7779	18	0.903542	-0.0370921	0.0638323	0.561182	0.963587	0.850268	1.09201	MR-PRESSO	-0.0370921	0.0493937	0.462389	0.963587	0.874674	1.06154	11.8535	0.904		MR Egger	19	0.08854	0.156567	0.579115	1.09258	0.80386	1.48499	Weighted median	19	-0.0321689	0.0915219	0.725222	0.968343	0.809327	1.1586	Weighted mode	19	-0.0702571	0.131303	0.599146	0.932154	0.720643	1.20574
family.Peptococcaceae.id.2024	Osteomyelitis	-0.0234246	0.0235891	0.353776	Inverse variance weighted	9	8.81484	8	0.358156	-0.0448699	0.100264	0.654501	0.956122	0.785537	1.16375	MR-PRESSO	-0.0448699	0.100264	0.66637	0.956122	0.785537	1.16375	11.1933	0.383		MR Egger	9	0.174676	0.242797	0.495186	1.19086	0.739925	1.91661	Weighted median	9	-0.00443727	0.130239	0.972821	0.995573	0.771278	1.28509	Weighted mode	9	0.0391191	0.159005	0.811858	1.03989	0.76145	1.42016
family.Peptostreptococcaceae.id.2042	Osteomyelitis	-0.00266088	0.0192167	0.891993	Inverse variance weighted	15	19.1584	14	0.158983	-0.0606088	0.103806	0.559309	0.941191	0.767921	1.15356	MR-PRESSO	-0.0606088	0.103806	0.568598	0.941191	0.767921	1.15356	21.3264	0.19		MR Egger	15	-0.0311454	0.238462	0.898084	0.969335	0.607423	1.54688	Weighted median	15	-0.0912241	0.127336	0.473741	0.912813	0.711199	1.17158	Weighted mode	15	-0.110975	0.16273	0.506394	0.894961	0.650557	1.23118
family.Porphyromonadaceae.id.943	Osteomyelitis	0.0161228	0.0347405	0.653602	Inverse variance weighted	11	5.15492	10	0.880591	0.0402111	0.128948	0.755162	1.04103	0.808539	1.34037	MR-PRESSO	0.0402111	0.0925815	0.673269	1.04103	0.868273	1.24816	6.28828	0.88		MR Egger	11	-0.217754	0.57061	0.711599	0.804323	0.262856	2.46118	Weighted median	11	0.0553831	0.170912	0.745905	1.05695	0.756082	1.47753	Weighted mode	11	0.0455842	0.281806	0.874719	1.04664	0.602447	1.81834
family.Prevotellaceae.id.960	Osteomyelitis	0.0251088	0.0202569	0.233027	Inverse variance weighted	18	12.9716	17	0.738085	-0.00622403	0.0874936	0.943289	0.993795	0.837184	1.1797	MR-PRESSO	-0.00622403	0.0764273	0.936045	0.993795	0.855541	1.15439	14.6684	0.717		MR Egger	18	-0.339362	0.282647	0.247359	0.712225	0.409283	1.2394	Weighted median	18	-0.0370389	0.125629	0.768125	0.963639	0.753316	1.23268	Weighted mode	18	-0.0912011	0.222221	0.686634	0.912834	0.590518	1.41108
family.Rhodospirillaceae.id.2717	Osteomyelitis	0.0504131	0.031075	0.125564	Inverse variance weighted	17	14.3942	16	0.569372	0.00187837	0.072211	0.979248	1.00188	0.869658	1.15421	MR-PRESSO	0.00187837	0.0684915	0.97846	1.00188	0.876021	1.14582	16.1763	0.577		MR Egger	17	-0.530065	0.335751	0.135248	0.588567	0.304788	1.13656	Weighted median	17	-0.0749158	0.0987399	0.448021	0.927822	0.764567	1.12594	Weighted mode	17	-0.133278	0.18898	0.490796	0.875221	0.604303	1.2676
family.Rikenellaceae.id.967	Osteomyelitis	-0.0138275	0.0197225	0.491737	Inverse variance weighted	21	20.6672	20	0.416949	-0.0171888	0.091184	0.85048	0.982958	0.822087	1.17531	MR-PRESSO	-0.0171888	0.091184	0.852379	0.982958	0.822087	1.17531	22.6197	0.442		MR Egger	21	0.173917	0.287803	0.552798	1.18996	0.676937	2.09177	Weighted median	21	-0.0606648	0.129826	0.640302	0.941139	0.729698	1.21385	Weighted mode	21	-0.134345	0.21311	0.535568	0.874288	0.575774	1.32757
family.Ruminococcaceae.id.2050	Osteomyelitis	-0.00367069	0.019356	0.853384	Inverse variance weighted	12	8.44812	11	0.672688	0.170285	0.108653	0.11706	1.18564	0.958222	1.46704	MR-PRESSO	0.170285	0.0952195	0.101266	1.18564	0.983787	1.42891	9.96306	0.699		MR Egger	12	0.21008	0.236305	0.394875	1.23378	0.776407	1.96057	Weighted median	12	0.166141	0.152207	0.275034	1.18074	0.876178	1.59117	Weighted mode	12	0.313775	0.205498	0.155013	1.36858	0.914845	2.04736
family.Streptococcaceae.id.1850	Osteomyelitis	-0.024623	0.0364981	0.510895	Inverse variance weighted	16	24.5952	15	0.0556507	0.313661	0.126545	0.0131884	1.36843	1.06783	1.75363	MR-PRESSO	0.313661	0.126545	0.0255599	1.36843	1.06783	1.75363	28.5421	0.066		MR Egger	16	0.610803	0.458924	0.204477	1.84191	0.749245	4.52806	Weighted median	16	0.209772	0.146123	0.15112	1.2334	0.926233	1.64242	Weighted mode	16	0.0384326	0.284351	0.894283	1.03918	0.595178	1.81441
family.Veillonellaceae.id.2172	Osteomyelitis	0.00661511	0.017789	0.714108	Inverse variance weighted	21	36.5246	20	0.0133352	0.107819	0.106142	0.309726	1.11385	0.904639	1.37143	MR-PRESSO	0.107819	0.106142	0.321858	1.11385	0.904639	1.37143	39.8678	0.017	rs1693340	MR Egger	21	0.0262097	0.244817	0.915865	1.02656	0.635316	1.65873	Weighted median	21	0.0726621	0.117388	0.535921	1.07537	0.854347	1.35356	Weighted mode	21	0.0888108	0.186536	0.639158	1.09287	0.758207	1.57526
family.Verrucomicrobiaceae.id.4036	Osteomyelitis	-0.0323652	0.0266544	0.252546	Inverse variance weighted	12	3.89276	11	0.97295	-0.138449	0.0957221	0.148074	0.870707	0.721759	1.05039	MR-PRESSO	-0.138449	0.0569435	0.0333302	0.870707	0.778755	0.973517	4.6747	0.973		MR Egger	12	0.262904	0.344115	0.462514	1.3007	0.662614	2.55326	Weighted median	12	-0.0992985	0.123164	0.42011	0.905472	0.711273	1.1527	Weighted mode	12	-0.0710955	0.197865	0.726163	0.931373	0.631972	1.37262
family.Victivallaceae.id.2255	Osteomyelitis	0.016933	0.0347924	0.635249	Inverse variance weighted	14	5.82336	13	0.952346	-0.0588861	0.0507463	0.245885	0.942814	0.853552	1.04141	MR-PRESSO	-0.0588861	0.033964	0.106592	0.942814	0.882095	1.00771	6.79823	0.958		MR Egger	14	-0.173579	0.241064	0.48528	0.84065	0.524104	1.34838	Weighted median	14	-0.0488131	0.0671814	0.467479	0.952359	0.834862	1.08639	Weighted mode	14	-0.0260625	0.109532	0.815633	0.974274	0.786042	1.20758
genus..Clostridiuminnocuumgroup.id.14397	Osteomyelitis	0.0638266	0.0562461	0.285788	Inverse variance weighted	11	17.3749	10	0.0664696	0.0446928	0.0833129	0.59165	1.04571	0.888163	1.2312	MR-PRESSO	0.0446928	0.0833129	0.603379	1.04571	0.888163	1.2312	21.2798	0.074		MR Egger	11	-0.454867	0.447826	0.336288	0.634532	0.263789	1.52634	Weighted median	11	-0.00378266	0.0999172	0.969801	0.996224	0.819042	1.21174	Weighted mode	11	0.0195397	0.160888	0.905741	1.01973	0.743936	1.39777
genus..Eubacteriumbrachygroup.id.11296	Osteomyelitis	-0.00735355	0.0288886	0.805493	Inverse variance weighted	10	8.21056	9	0.513075	0.0817897	0.0634758	0.197566	1.08523	0.958273	1.229	MR-PRESSO	0.0817897	0.060628	0.210282	1.08523	0.963636	1.22216	10.0271	0.53		MR Egger	10	0.133344	0.212418	0.547668	1.14264	0.753523	1.73271	Weighted median	10	0.114064	0.0844018	0.176555	1.12082	0.949933	1.32246	Weighted mode	10	0.126177	0.127848	0.349463	1.13448	0.883023	1.45755
genus..Eubacteriumcoprostanoligenesgroup.id.11375	Osteomyelitis	-0.0248279	0.0286807	0.403649	Inverse variance weighted	14	10.4127	13	0.659886	-0.0606559	0.113078	0.591678	0.941147	0.754055	1.17466	MR-PRESSO	-0.0606559	0.101202	0.559238	0.941147	0.771813	1.14763	12.1035	0.67		MR Egger	14	0.322395	0.456713	0.493726	1.38043	0.563965	3.37891	Weighted median	14	-0.00451866	0.153908	0.976578	0.995492	0.736255	1.34601	Weighted mode	14	0.00384348	0.220464	0.986355	1.00385	0.651639	1.54643
genus..Eubacteriumeligensgroup.id.14372	Osteomyelitis	0.0326153	0.0290422	0.293994	Inverse variance weighted	10	5.63657	9	0.775669	0.158974	0.11246	0.157479	1.17231	0.940402	1.4614	MR-PRESSO	0.158974	0.088999	0.107709	1.17231	0.984655	1.39572	7.11064	0.771		MR Egger	10	-0.168466	0.312504	0.604503	0.84496	0.45796	1.559	Weighted median	10	0.163261	0.152903	0.285637	1.17734	0.872468	1.58875	Weighted mode	10	0.142131	0.231919	0.555144	1.15273	0.731667	1.8161
genus..Eubacteriumfissicatenagroup.id.14373	Osteomyelitis	-0.00436551	0.0610758	0.945017	Inverse variance weighted	9	12.2321	8	0.141144	0.0663827	0.0825792	0.421473	1.06864	0.908943	1.25638	MR-PRESSO	0.0663827	0.0825792	0.444701	1.06864	0.908943	1.25638	15.3275	0.166		MR Egger	9	0.0992884	0.46875	0.838286	1.10438	0.440669	2.76776	Weighted median	9	0.117913	0.0984714	0.231138	1.12515	0.927659	1.36468	Weighted mode	9	0.214754	0.179784	0.26649	1.23956	0.871427	1.7632
genus..Eubacteriumhalliigroup.id.11338	Osteomyelitis	-0.0280058	0.0153749	0.0899585	Inverse variance weighted	16	17.3014	15	0.301166	-0.0726757	0.0989298	0.462571	0.929902	0.765996	1.12888	MR-PRESSO	-0.0726757	0.0989298	0.4739	0.929902	0.765996	1.12888	19.5133	0.32		MR Egger	16	0.239423	0.194531	0.238686	1.27052	0.867745	1.86024	Weighted median	16	-0.102229	0.134895	0.448545	0.902823	0.693071	1.17605	Weighted mode	16	-0.095754	0.231073	0.684454	0.908687	0.577725	1.42925
genus..Eubacteriumnodatumgroup.id.11297	Osteomyelitis	0.0390728	0.0431806	0.389115	Inverse variance weighted	11	14.3453	10	0.157817	0.0254253	0.06632	0.701443	1.02575	0.900719	1.16814	MR-PRESSO	0.0254253	0.06632	0.709467	1.02575	0.900719	1.16814	17.0982	0.171		MR Egger	11	-0.233674	0.294057	0.447262	0.79162	0.444846	1.40872	Weighted median	11	0.0186553	0.0738862	0.800664	1.01883	0.881472	1.17759	Weighted mode	11	0.0336197	0.122257	0.78892	1.03419	0.81383	1.31422
genus..Eubacteriumoxidoreducensgroup.id.11339	Osteomyelitis	-0.0227246	0.0454047	0.651141	Inverse variance weighted	5	5.01714	4	0.285544	-0.133426	0.115413	0.247651	0.875092	0.69793	1.09722	MR-PRESSO	-0.133426	0.115413	0.311998	0.875092	0.69793	1.09722	7.60871	0.349		MR Egger	5	0.0611823	0.409372	0.890677	1.06309	0.476548	2.37157	Weighted median	5	-0.126506	0.139248	0.363619	0.881169	0.670701	1.15768	Weighted mode	5	-0.0981184	0.173431	0.601792	0.906542	0.645298	1.27355
genus..Eubacteriumrectalegroup.id.14374	Osteomyelitis	-0.00424106	0.0236006	0.860976	Inverse variance weighted	12	3.98833	11	0.970257	-0.0135235	0.116172	0.907329	0.986568	0.785668	1.23884	MR-PRESSO	-0.0135235	0.0699523	0.850228	0.986568	0.860166	1.13154	4.92655	0.971		MR Egger	12	0.0438546	0.339773	0.899861	1.04483	0.536815	2.03361	Weighted median	12	-0.0107727	0.153277	0.943969	0.989285	0.732571	1.33596	Weighted mode	12	-0.034975	0.255449	0.893571	0.96563	0.585285	1.59314
genus..Eubacteriumruminantiumgroup.id.11340	Osteomyelitis	0.012493	0.0223781	0.584391	Inverse variance weighted	18	13.5838	17	0.696312	-0.0926658	0.0653984	0.1565	0.911498	0.80184	1.03615	MR-PRESSO	-0.0926658	0.0584593	0.131361	0.911498	0.81282	1.02216	15.2067	0.7		MR Egger	18	-0.216204	0.23075	0.362708	0.805571	0.51249	1.26626	Weighted median	18	-0.0457892	0.0925462	0.620762	0.955243	0.796778	1.14523	Weighted mode	18	-0.0257343	0.162205	0.875812	0.974594	0.709172	1.33936
genus..Eubacteriumventriosumgroup.id.11341	Osteomyelitis	-0.0370726	0.0346874	0.306205	Inverse variance weighted	14	16.8588	13	0.20584	-0.220731	0.120581	0.0671653	0.801932	0.633136	1.01573	MR-PRESSO	-0.220731	0.120581	0.090178	0.801932	0.633136	1.01573	19.5054	0.237		MR Egger	14	0.297572	0.499565	0.562467	1.34659	0.505819	3.58486	Weighted median	14	-0.127802	0.154748	0.408876	0.880027	0.649789	1.19185	Weighted mode	14	-0.0109183	0.288261	0.970362	0.989141	0.562193	1.74033
genus..Eubacteriumxylanophilumgroup.id.14375	Osteomyelitis	0.0423865	0.0385285	0.297051	Inverse variance weighted	12	24.1042	11	0.0123011	0.0377654	0.154747	0.807195	1.03849	0.766792	1.40645	MR-PRESSO	0.0377654	0.154747	0.811687	1.03849	0.766792	1.40645	28.418	0.014		MR Egger	12	-0.472029	0.488089	0.356302	0.623735	0.239624	1.62357	Weighted median	12	0.138842	0.159406	0.383756	1.14894	0.840638	1.57032	Weighted mode	12	0.22242	0.267841	0.423958	1.2491	0.738934	2.11148
genus..Ruminococcusgauvreauiigroup.id.11342	Osteomyelitis	-0.0289882	0.0320392	0.384973	Inverse variance weighted	13	9.46338	12	0.662924	0.0521733	0.101537	0.607366	1.05356	0.863433	1.28555	MR-PRESSO	0.0521733	0.0901687	0.573546	1.05356	0.882888	1.25722	11.0144	0.705		MR Egger	13	0.451755	0.453159	0.340237	1.57107	0.646336	3.81884	Weighted median	13	-0.0104951	0.136079	0.938524	0.98956	0.757896	1.29204	Weighted mode	13	-0.0773031	0.230572	0.743213	0.925609	0.589061	1.45444
genus..Ruminococcusgnavusgroup.id.14376	Osteomyelitis	0.0199591	0.0349237	0.580274	Inverse variance weighted	12	9.12136	11	0.610691	-0.0720736	0.0732483	0.325133	0.930462	0.806025	1.07411	MR-PRESSO	-0.0720736	0.0667008	0.303018	0.930462	0.816436	1.06041	10.7953	0.637		MR Egger	12	-0.254437	0.327392	0.455054	0.775353	0.408148	1.47293	Weighted median	12	-0.0741971	0.0996944	0.456728	0.928489	0.763686	1.12885	Weighted mode	12	-0.0795334	0.151736	0.610569	0.923547	0.68596	1.24342
genus..Ruminococcustorquesgroup.id.14377	Osteomyelitis	-0.0195012	0.0220963	0.396353	Inverse variance weighted	13	10.9543	12	0.532836	-0.0420892	0.111253	0.705192	0.958784	0.77094	1.1924	MR-PRESSO	-0.0420892	0.106295	0.69908	0.958784	0.778468	1.18087	12.8391	0.533		MR Egger	13	0.233471	0.331458	0.495841	1.26298	0.659557	2.41845	Weighted median	13	-0.075972	0.155895	0.626025	0.926842	0.682819	1.25807	Weighted mode	13	-0.0743002	0.242747	0.764789	0.928393	0.576901	1.49404
genus.Actinomyces.id.423	Osteomyelitis	0.0196973	0.0287736	0.524056	Inverse variance weighted	7	5.62542	6	0.466429	0.0072517	0.0992609	0.941761	1.00728	0.829195	1.22361	MR-PRESSO	0.0072517	0.0961126	0.942309	1.00728	0.834328	1.21608	7.62081	0.471		MR Egger	7	-0.161177	0.265839	0.570789	0.851141	0.505493	1.43314	Weighted median	7	0.0155156	0.128135	0.903622	1.01564	0.790073	1.3056	Weighted mode	7	-0.0197088	0.206377	0.927028	0.980484	0.654288	1.46931
genus.Adlercreutzia.id.812	Osteomyelitis	0.0503845	0.0431121	0.269634	Inverse variance weighted	12	14.3505	11	0.214203	0.151094	0.0973354	0.12059	1.16311	0.961094	1.40758	MR-PRESSO	0.151094	0.0973354	0.148869	1.16311	0.961094	1.40758	17.1524	0.239		MR Egger	12	-0.379414	0.463925	0.432506	0.684262	0.275627	1.69873	Weighted median	12	0.0963908	0.118675	0.416664	1.10119	0.872657	1.38957	Weighted mode	12	0.0576486	0.170604	0.741793	1.05934	0.758255	1.47999
genus.Akkermansia.id.4037	Osteomyelitis	-0.0324385	0.026628	0.251106	Inverse variance weighted	12	3.89673	11	0.972841	-0.138236	0.0956655	0.148459	0.870893	0.721993	1.0505	MR-PRESSO	-0.138236	0.0569389	0.0335403	0.870893	0.778928	0.973716	4.67842	0.969		MR Egger	12	0.263754	0.343572	0.460419	1.30181	0.663885	2.55271	Weighted median	12	-0.0991712	0.128583	0.440552	0.905588	0.703847	1.16515	Weighted mode	12	-0.0687153	0.195799	0.732256	0.933592	0.636048	1.37033
genus.Alistipes.id.968	Osteomyelitis	-0.0105903	0.0443741	0.815091	Inverse variance weighted	15	23.4172	14	0.0538106	-0.155879	0.145284	0.283307	0.855663	0.643627	1.13755	MR-PRESSO	-0.155879	0.145285	0.301453	0.855663	0.643627	1.13755	26.8761	0.062		MR Egger	15	0.0194241	0.749778	0.979725	1.01961	0.234537	4.43261	Weighted median	15	-0.223643	0.163835	0.172236	0.7996	0.579982	1.10238	Weighted mode	15	-0.245813	0.258118	0.357083	0.782068	0.471553	1.29706
genus.Allisonella.id.2174	Osteomyelitis	-0.110754	0.0707802	0.192688	Inverse variance weighted	6	8.71491	5	0.12099	0.12224	0.0956985	0.201481	1.13003	0.936759	1.36316	MR-PRESSO	0.12224	0.0956985	0.257577	1.13003	0.936759	1.36316	12.0388	0.183		MR Egger	6	0.90306	0.506067	0.148907	2.46714	0.915001	6.65222	Weighted median	6	0.0940696	0.0986744	0.340421	1.09864	0.905442	1.33305	Weighted mode	6	0.0546899	0.149201	0.728954	1.05621	0.788404	1.41499
genus.Alloprevotella.id.961	Osteomyelitis	0.0626252	0.0961309	0.543503	Inverse variance weighted	7	6.32321	6	0.387974	-0.017765	0.0704585	0.800938	0.982392	0.855676	1.12787	MR-PRESSO	-0.017765	0.0704585	0.809353	0.982392	0.855676	1.12787	8.69456	0.397		MR Egger	7	-0.472535	0.702003	0.530721	0.62342	0.15748	2.46796	Weighted median	7	-0.0435761	0.0943138	0.644057	0.95736	0.795781	1.15175	Weighted mode	7	-0.133909	0.148126	0.400824	0.87467	0.654269	1.16932
genus.Anaerofilum.id.2053	Osteomyelitis	-0.0210706	0.0337762	0.548223	Inverse variance weighted	11	8.05229	10	0.623729	-0.0651246	0.0674608	0.334359	0.936951	0.820905	1.0694	MR-PRESSO	-0.0651246	0.0605357	0.307284	0.936951	0.832123	1.05498	9.75318	0.616		MR Egger	11	0.113611	0.294348	0.708482	1.12032	0.629196	1.99478	Weighted median	11	-0.0263838	0.0947683	0.780703	0.973961	0.80886	1.17276	Weighted mode	11	-0.0147583	0.15177	0.924456	0.98535	0.731815	1.32672
genus.Anaerostipes.id.1991	Osteomyelitis	-0.0198412	0.0208625	0.362011	Inverse variance weighted	13	7.03968	12	0.85498	0.153256	0.110003	0.163561	1.16562	0.939554	1.44609	MR-PRESSO	0.153256	0.0842543	0.0939425	1.16562	0.988188	1.37492	8.32317	0.842		MR Egger	13	0.416864	0.298208	0.189694	1.5172	0.845672	2.72196	Weighted median	13	0.19465	0.141297	0.168329	1.21489	0.921003	1.60255	Weighted mode	13	0.358451	0.244743	0.168732	1.43111	0.885816	2.31208
genus.Anaerotruncus.id.2054	Osteomyelitis	0.0331165	0.0248917	0.204644	Inverse variance weighted	16	20.4332	15	0.155938	-0.0262908	0.120715	0.82759	0.974052	0.768825	1.23406	MR-PRESSO	-0.0262908	0.120715	0.830526	0.974052	0.768825	1.23406	22.9591	0.15		MR Egger	16	-0.500971	0.375711	0.203693	0.605942	0.290148	1.26544	Weighted median	16	-0.0335616	0.154385	0.827905	0.966995	0.714511	1.3087	Weighted mode	16	-0.0849862	0.210204	0.691696	0.918525	0.608361	1.38682
genus.Bacteroides.id.918	Osteomyelitis	0.00920146	0.0428545	0.834306	Inverse variance weighted	12	10.8751	11	0.453787	-0.158135	0.121212	0.192024	0.853734	0.673201	1.08268	MR-PRESSO	-0.158135	0.120522	0.216212	0.853734	0.674112	1.08122	12.9155	0.464		MR Egger	12	-0.299289	0.669392	0.664327	0.741345	0.199628	2.75308	Weighted median	12	-0.0865517	0.162345	0.59394	0.917088	0.667145	1.26067	Weighted mode	12	-0.0581587	0.263137	0.829125	0.9435	0.56332	1.58026
genus.Barnesiella.id.944	Osteomyelitis	-0.0077132	0.0276254	0.783899	Inverse variance weighted	17	16.8113	16	0.397907	-0.0326014	0.0921758	0.723573	0.967924	0.807941	1.15959	MR-PRESSO	-0.0326014	0.0921758	0.72819	0.967924	0.807941	1.15959	19.0437	0.392		MR Egger	17	0.0591364	0.342011	0.865035	1.06092	0.542697	2.074	Weighted median	17	-0.152593	0.121398	0.208767	0.858479	0.676696	1.08909	Weighted mode	17	-0.294389	0.259817	0.273881	0.744987	0.447701	1.23968
genus.Bifidobacterium.id.436	Osteomyelitis	0.0118665	0.0188828	0.540608	Inverse variance weighted	15	4.88069	14	0.987405	-0.0356258	0.090083	0.69249	0.965001	0.808812	1.15135	MR-PRESSO	-0.0356258	0.0531887	0.513881	0.965001	0.869466	1.07103	5.69466	0.99		MR Egger	15	-0.179301	0.245733	0.478542	0.835854	0.516367	1.35302	Weighted median	15	-0.0716157	0.117074	0.540727	0.930889	0.740018	1.17099	Weighted mode	15	-0.0679764	0.167669	0.691296	0.934282	0.672598	1.29778
genus.Bilophila.id.3170	Osteomyelitis	0.0262079	0.0306821	0.406443	Inverse variance weighted	17	21.7957	16	0.149912	0.0737373	0.10429	0.479539	1.07652	0.877507	1.32068	MR-PRESSO	0.0737373	0.104289	0.489709	1.07652	0.877507	1.32068	24.7312	0.13		MR Egger	17	-0.267079	0.412631	0.527247	0.765613	0.341013	1.71889	Weighted median	17	0.101822	0.128537	0.428267	1.10719	0.860613	1.4244	Weighted mode	17	0.102408	0.24637	0.683175	1.10784	0.683535	1.79552
genus.Blautia.id.1992	Osteomyelitis	-0.0116542	0.0176435	0.5225	Inverse variance weighted	13	8.59934	12	0.736717	-0.0520162	0.103898	0.616621	0.949313	0.774408	1.16372	MR-PRESSO	-0.0520162	0.0879529	0.565221	0.949313	0.798992	1.12792	10.5278	0.69		MR Egger	13	0.0783616	0.223056	0.731993	1.08151	0.698494	1.67456	Weighted median	13	-0.0574826	0.148031	0.697784	0.944138	0.706364	1.26195	Weighted mode	13	-0.14418	0.223322	0.53068	0.865732	0.55884	1.34115
genus.Butyricicoccus.id.2055	Osteomyelitis	-0.00148962	0.0205033	0.944444	Inverse variance weighted	8	2.79218	7	0.903539	-0.0196784	0.124794	0.874704	0.980514	0.767762	1.25222	MR-PRESSO	-0.0196784	0.0788166	0.810008	0.980514	0.840163	1.14431	3.45024	0.931		MR Egger	8	-0.00345702	0.255782	0.989655	0.996549	0.603633	1.64522	Weighted median	8	0.00839889	0.162841	0.958865	1.00843	0.732883	1.38759	Weighted mode	8	0.0205683	0.184861	0.91453	1.02078	0.710519	1.46653
genus.Butyricimonas.id.945	Osteomyelitis	-0.0248613	0.0238797	0.314317	Inverse variance weighted	17	15.5985	16	0.481313	0.120011	0.0790834	0.129135	1.12751	0.965613	1.31655	MR-PRESSO	0.120011	0.0780849	0.14385	1.12751	0.967504	1.31398	17.5963	0.479		MR Egger	17	0.406356	0.286183	0.176082	1.50134	0.856789	2.63076	Weighted median	17	0.0996142	0.115209	0.387238	1.10474	0.881442	1.38462	Weighted mode	17	-0.135708	0.219144	0.54446	0.873097	0.568229	1.34153
genus.Butyrivibrio.id.1993	Osteomyelitis	0.00618265	0.0294323	0.836644	Inverse variance weighted	16	10.4756	15	0.788803	-0.0772259	0.0468742	0.0994523	0.925681	0.844425	1.01476	MR-PRESSO	-0.077226	0.0391723	0.0674088	0.925681	0.857269	0.999552	11.9842	0.802		MR Egger	16	-0.119438	0.206343	0.571898	0.887419	0.592224	1.32975	Weighted median	16	-0.116754	0.0623318	0.0610537	0.889804	0.787474	1.00543	Weighted mode	16	-0.145837	0.117961	0.23535	0.864298	0.685888	1.08912
genus.CandidatusSoleaferrea.id.11350	Osteomyelitis	-0.0124083	0.0253118	0.631573	Inverse variance weighted	16	10.1629	15	0.809372	0.0507246	0.0634312	0.423897	1.05203	0.929043	1.19131	MR-PRESSO	0.0507246	0.0522114	0.346695	1.05203	0.949699	1.16539	11.4746	0.826		MR Egger	16	0.17374	0.258833	0.512989	1.18975	0.71636	1.97596	Weighted median	16	0.0251968	0.0817089	0.757799	1.02552	0.873757	1.20364	Weighted mode	16	0.0270954	0.143396	0.852661	1.02747	0.775722	1.36091
genus.Catenibacterium.id.2153	Osteomyelitis	-0.156105	0.0980348	0.209552	Inverse variance weighted	5	2.9319	4	0.569285	-0.0728837	0.0811208	0.368941	0.929709	0.793041	1.08993	MR-PRESSO	-0.0728837	0.0694507	0.3532	0.929709	0.811389	1.06528	4.55112	0.597		MR Egger	5	1.08315	0.730515	0.234773	2.95397	0.705633	12.3661	Weighted median	5	-0.0473163	0.106891	0.658012	0.953786	0.773506	1.17608	Weighted mode	5	-0.0349112	0.140305	0.81575	0.965691	0.733514	1.27136
genus.ChristensenellaceaeR.7group.id.11283	Osteomyelitis	0.00819808	0.0343087	0.816497	Inverse variance weighted	11	13.5626	10	0.193895	0.0739844	0.144933	0.60972	1.07679	0.810516	1.43054	MR-PRESSO	0.0739844	0.144933	0.620798	1.07679	0.810516	1.43054	16.2223	0.207		MR Egger	11	-0.0325576	0.471166	0.946421	0.967967	0.384411	2.43739	Weighted median	11	-0.011566	0.180026	0.948774	0.988501	0.694602	1.40675	Weighted mode	11	-0.0487863	0.273821	0.862148	0.952385	0.556841	1.6289
genus.Clostridiumsensustricto1.id.1873	Osteomyelitis	-0.0128718	0.0257482	0.632466	Inverse variance weighted	9	7.78291	8	0.454959	0.0156456	0.109481	0.886363	1.01577	0.819602	1.25889	MR-PRESSO	0.0156456	0.107985	0.888384	1.01577	0.822008	1.2552	9.9169	0.445		MR Egger	9	0.128618	0.252855	0.626626	1.13726	0.692824	1.86678	Weighted median	9	0.138819	0.145971	0.341602	1.14892	0.863049	1.52947	Weighted mode	9	0.150029	0.178162	0.424194	1.16187	0.819411	1.64745
genus.Collinsella.id.815	Osteomyelitis	0.0251329	0.0412471	0.557376	Inverse variance weighted	11	15.7795	10	0.10612	-0.189916	0.147018	0.196432	0.827029	0.619978	1.10323	MR-PRESSO	-0.189916	0.147018	0.225489	0.827029	0.619978	1.10323	18.8189	0.131		MR Egger	11	-0.553923	0.616396	0.392248	0.574691	0.171691	1.92363	Weighted median	11	-0.0247974	0.157769	0.875106	0.975508	0.716037	1.329	Weighted mode	11	0.0894659	0.239926	0.717012	1.09359	0.683323	1.75018
genus.Coprobacter.id.949	Osteomyelitis	-0.0157742	0.028834	0.594359	Inverse variance weighted	14	19.618	13	0.105153	-0.0236497	0.0806688	0.769392	0.976628	0.833801	1.14392	MR-PRESSO	-0.0236497	0.0806688	0.77402	0.976628	0.833801	1.14392	22.3778	0.13		MR Egger	14	0.102976	0.245872	0.682746	1.10847	0.684591	1.79479	Weighted median	14	-0.0576826	0.0893008	0.518321	0.94395	0.792382	1.12451	Weighted mode	14	-0.022822	0.129341	0.862661	0.977436	0.758562	1.25946
genus.Coprococcus1.id.11301	Osteomyelitis	0.022393	0.0173079	0.220081	Inverse variance weighted	14	8.8565	13	0.783693	-0.0898702	0.0998585	0.368133	0.91405	0.751569	1.11166	MR-PRESSO	-0.0898702	0.0824223	0.295352	0.91405	0.777697	1.07431	10.2799	0.799		MR Egger	14	-0.37966	0.245235	0.147544	0.684094	0.423026	1.10628	Weighted median	14	-0.19004	0.134542	0.157804	0.826926	0.635246	1.07644	Weighted mode	14	-0.238334	0.20044	0.255684	0.787939	0.531955	1.16711
genus.Coprococcus2.id.11302	Osteomyelitis	-0.0360436	0.0456713	0.45275	Inverse variance weighted	10	6.34547	9	0.704906	0.14398	0.108087	0.182834	1.15486	0.934382	1.42736	MR-PRESSO	0.14398	0.0907574	0.147104	1.15486	0.966664	1.3797	7.79344	0.733		MR Egger	10	0.62566	0.619841	0.34234	1.86948	0.554756	6.29999	Weighted median	10	0.0828338	0.139766	0.55341	1.08636	0.826043	1.42872	Weighted mode	10	-0.0194059	0.210438	0.928546	0.980781	0.649297	1.4815
genus.Coprococcus3.id.11303	Osteomyelitis	-0.00854485	0.0302882	0.785014	Inverse variance weighted	10	7.63256	9	0.571556	0.267958	0.122374	0.0285494	1.30729	1.0285	1.66165	MR-PRESSO	0.267958	0.112695	0.0413818	1.30729	1.0482	1.63042	9.21895	0.63		MR Egger	10	0.401547	0.489079	0.435413	1.49413	0.572898	3.89675	Weighted median	10	0.305582	0.165197	0.064342	1.35741	0.98196	1.87642	Weighted mode	10	0.313245	0.242433	0.228516	1.36786	0.850506	2.1999
genus.DefluviitaleaceaeUCG011.id.11287	Osteomyelitis	0.0136933	0.0358864	0.715925	Inverse variance weighted	8	5.63559	7	0.582884	0.0499027	0.0965052	0.605087	1.05117	0.870013	1.27005	MR-PRESSO	0.0499027	0.0865907	0.582456	1.05117	0.887085	1.2456	7.52564	0.598		MR Egger	8	-0.0682961	0.324452	0.840246	0.933984	0.494493	1.76408	Weighted median	8	-0.000904701	0.1325	0.994552	0.999096	0.770585	1.29537	Weighted mode	8	-0.118274	0.196992	0.567162	0.888453	0.603882	1.30713
genus.Desulfovibrio.id.3173	Osteomyelitis	-0.00893441	0.0258399	0.737467	Inverse variance weighted	11	9.3143	10	0.502557	-0.0434366	0.0911944	0.633855	0.957493	0.800773	1.14489	MR-PRESSO	-0.0434366	0.0880123	0.632297	0.957493	0.805783	1.13777	11.4504	0.475		MR Egger	11	0.0454307	0.273044	0.871531	1.04648	0.612788	1.78711	Weighted median	11	-0.0392047	0.121769	0.747483	0.961554	0.757394	1.22075	Weighted mode	11	-0.0528139	0.191849	0.788698	0.948557	0.651266	1.38155
genus.Dialister.id.2183	Osteomyelitis	0.0119816	0.0310668	0.707816	Inverse variance weighted	12	4.81982	11	0.939577	-0.0612893	0.101289	0.545119	0.940551	0.771193	1.1471	MR-PRESSO	-0.0612893	0.0670476	0.380257	0.940551	0.824727	1.07264	5.71763	0.93		MR Egger	12	-0.218676	0.420465	0.614325	0.803582	0.352471	1.83205	Weighted median	12	-0.0384543	0.128652	0.765014	0.962276	0.747806	1.23825	Weighted mode	12	-0.020964	0.192835	0.915387	0.979254	0.671044	1.42903
genus.Dorea.id.1997	Osteomyelitis	0.0356576	0.0249352	0.186498	Inverse variance weighted	11	8.13786	10	0.615373	0.0586753	0.120494	0.626291	1.06043	0.837366	1.34292	MR-PRESSO	0.0586753	0.108698	0.601147	1.06043	0.856952	1.31222	10.2115	0.586		MR Egger	11	-0.410849	0.349748	0.270258	0.663087	0.334087	1.31608	Weighted median	11	0.148486	0.161952	0.359221	1.16008	0.844559	1.59347	Weighted mode	11	0.180141	0.268641	0.517686	1.19739	0.707232	2.02725
genus.Eggerthella.id.819	Osteomyelitis	0.0457202	0.0429964	0.318665	Inverse variance weighted	10	12.2019	9	0.202165	0.0015987	0.0857505	0.985125	1.0016	0.846646	1.18491	MR-PRESSO	0.0015987	0.0857505	0.985532	1.0016	0.846646	1.18491	15.0339	0.213		MR Egger	10	-0.401799	0.3888	0.331628	0.669115	0.312282	1.43369	Weighted median	10	-0.0701707	0.102778	0.494771	0.932235	0.762147	1.14028	Weighted mode	10	-0.144174	0.178782	0.440787	0.865737	0.609822	1.22905
genus.Eisenbergiella.id.11304	Osteomyelitis	0.0401516	0.0570473	0.4976	Inverse variance weighted	12	6.20681	11	0.859215	0.0232626	0.0708126	0.742527	1.02354	0.890894	1.17593	MR-PRESSO	0.0232626	0.0531923	0.670334	1.02354	0.922199	1.13601	7.3992	0.865		MR Egger	12	-0.357624	0.545777	0.527088	0.699336	0.239945	2.03826	Weighted median	12	0.0315144	0.0944388	0.738604	1.03202	0.857627	1.24187	Weighted mode	12	-0.112776	0.165403	0.509453	0.893351	0.645993	1.23542
genus.Enterorhabdus.id.820	Osteomyelitis	-0.0123096	0.0252121	0.638478	Inverse variance weighted	10	2.46323	9	0.981856	0.0380521	0.0813552	0.639979	1.03879	0.885676	1.21836	MR-PRESSO	0.0380521	0.0425615	0.394574	1.03879	0.955645	1.12916	3.05115	0.983		MR Egger	10	0.146703	0.23694	0.553031	1.15801	0.727822	1.84247	Weighted median	10	0.0803394	0.0996674	0.4202	1.08365	0.891358	1.31744	Weighted mode	10	0.117806	0.152293	0.459033	1.12503	0.834696	1.51634
genus.Erysipelatoclostridium.id.11381	Osteomyelitis	0.0363427	0.0272616	0.203783	Inverse variance weighted	16	18.7434	15	0.225599	-0.0210233	0.0869707	0.80899	0.979196	0.825731	1.16118	MR-PRESSO	-0.0210233	0.0869707	0.812264	0.979196	0.825731	1.16118	21.2908	0.247		MR Egger	16	-0.457262	0.338043	0.197604	0.633015	0.326337	1.2279	Weighted median	16	-0.0552751	0.11411	0.6281	0.946225	0.756592	1.18339	Weighted mode	16	-0.156152	0.21875	0.486286	0.855429	0.55716	1.31337
genus.ErysipelotrichaceaeUCG003.id.11384	Osteomyelitis	0.024495	0.0212736	0.26758	Inverse variance weighted	17	14.113	16	0.590293	-0.0415141	0.0877062	0.635977	0.959336	0.807818	1.13927	MR-PRESSO	-0.0415141	0.0823721	0.621143	0.959336	0.816308	1.12742	15.8315	0.605		MR Egger	17	-0.303469	0.243826	0.232369	0.738252	0.45778	1.19057	Weighted median	17	-0.0626642	0.121934	0.607308	0.939259	0.739594	1.19283	Weighted mode	17	-0.151383	0.215035	0.491557	0.859518	0.563915	1.31008
genus.Escherichia.Shigella.id.3504	Osteomyelitis	0.0439665	0.0249688	0.101751	Inverse variance weighted	15	21.6572	14	0.0859388	-0.059008	0.109707	0.590669	0.942699	0.760306	1.16885	MR-PRESSO	-0.059008	0.109707	0.599116	0.942699	0.760306	1.16885	25.0742	0.112		MR Egger	15	-0.545596	0.294665	0.0869285	0.579496	0.325257	1.03246	Weighted median	15	-0.0895427	0.123847	0.469675	0.914349	0.717284	1.16556	Weighted mode	15	-0.159729	0.253719	0.539128	0.852375	0.518394	1.40153
genus.Faecalibacterium.id.2057	Osteomyelitis	-0.0401992	0.0184689	0.0521744	Inverse variance weighted	13	14.402	12	0.275777	0.0658266	0.107691	0.541029	1.06804	0.864809	1.31903	MR-PRESSO	0.0658266	0.10769	0.552433	1.06804	0.864809	1.31903	18.3685	0.241		MR Egger	13	0.455912	0.204407	0.0474923	1.57761	1.05683	2.35502	Weighted median	13	-0.062413	0.152944	0.683218	0.939495	0.696154	1.26789	Weighted mode	13	-0.128332	0.278548	0.65324	0.879562	0.50952	1.51835
genus.FamilyXIIIAD3011group.id.11293	Osteomyelitis	-0.0535297	0.0481618	0.286506	Inverse variance weighted	15	22.8391	14	0.0629395	-0.00827249	0.12271	0.946251	0.991762	0.779748	1.26142	MR-PRESSO	-0.00827249	0.12271	0.947205	0.991762	0.779748	1.26142	26.1758	0.081		MR Egger	15	0.647651	0.602564	0.301998	1.91105	0.586622	6.22564	Weighted median	15	0.0358386	0.133338	0.788098	1.03649	0.798115	1.34606	Weighted mode	15	0.0584731	0.203296	0.777847	1.06022	0.711779	1.57922
genus.FamilyXIIIUCG001.id.11294	Osteomyelitis	0.00318021	0.0388516	0.936773	Inverse variance weighted	10	15.9182	9	0.0686095	0.026526	0.144251	0.854102	1.02688	0.773983	1.36241	MR-PRESSO	0.026526	0.144251	0.858178	1.02688	0.773983	1.36241	19.4363	0.085		MR Egger	10	-0.00733023	0.440979	0.987145	0.992697	0.418261	2.35605	Weighted median	10	0.00438317	0.160491	0.978212	1.00439	0.733316	1.37568	Weighted mode	10	0.145614	0.266924	0.598648	1.15675	0.685535	1.95186
genus.Flavonifractor.id.2059	Osteomyelitis	-0.0263846	0.0557798	0.65292	Inverse variance weighted	8	12.875	7	0.0752142	0.0572766	0.155215	0.712116	1.05895	0.781184	1.43548	MR-PRESSO	0.0572766	0.155215	0.723025	1.05895	0.781184	1.43548	16.9249	0.088		MR Egger	8	0.349916	0.640195	0.604384	1.41895	0.404596	4.97636	Weighted median	8	0.117735	0.165528	0.476915	1.12495	0.813265	1.55608	Weighted mode	8	0.214229	0.304517	0.504462	1.23891	0.682069	2.25034
genus.Fusicatenibacter.id.11305	Osteomyelitis	-0.0280279	0.0279182	0.32949	Inverse variance weighted	19	22.4743	18	0.211608	-0.0983137	0.10749	0.360386	0.906365	0.734185	1.11892	MR-PRESSO	-0.0983137	0.10749	0.372476	0.906365	0.734185	1.11892	25.1089	0.233		MR Egger	19	0.314516	0.425025	0.469401	1.3696	0.595394	3.15051	Weighted median	19	-0.15256	0.141634	0.281415	0.858507	0.650403	1.1332	Weighted mode	19	-0.249358	0.292039	0.404408	0.779301	0.439659	1.38132
genus.Gordonibacter.id.821	Osteomyelitis	0.0546069	0.0338446	0.130645	Inverse variance weighted	15	19.1409	14	0.159636	0.00473662	0.0597467	0.936811	1.00475	0.893716	1.12957	MR-PRESSO	0.00473663	0.0597467	0.937933	1.00475	0.893716	1.12957	21.9646	0.172		MR Egger	15	-0.350648	0.227417	0.147089	0.704232	0.450956	1.09976	Weighted median	15	-0.042773	0.0705839	0.544523	0.958129	0.834337	1.10029	Weighted mode	15	-0.0359607	0.123527	0.77523	0.964678	0.757242	1.22894
genus.Haemophilus.id.3698	Osteomyelitis	-0.012622	0.0187719	0.514075	Inverse variance weighted	14	7.76379	13	0.858641	-0.0166298	0.072569	0.818746	0.983508	0.853111	1.13383	MR-PRESSO	-0.0166298	0.0560811	0.771509	0.983508	0.881131	1.09778	8.8075	0.854		MR Egger	14	0.0955378	0.18192	0.609037	1.10025	0.770261	1.57161	Weighted median	14	-0.0287996	0.0979028	0.768631	0.971611	0.801966	1.17714	Weighted mode	14	-0.0283279	0.139563	0.842297	0.97207	0.739433	1.2779
genus.Holdemanella.id.11393	Osteomyelitis	-0.0186815	0.0230575	0.43359	Inverse variance weighted	14	12.4755	13	0.489091	0.0862845	0.0699256	0.217223	1.09012	0.950497	1.25024	MR-PRESSO	0.0862845	0.0685005	0.229952	1.09012	0.953156	1.24676	14.578	0.483		MR Egger	14	0.255994	0.220825	0.268898	1.29174	0.837928	1.99135	Weighted median	14	0.0629913	0.0956185	0.510039	1.06502	0.883008	1.28454	Weighted mode	14	0.279128	0.178494	0.141874	1.32198	0.931723	1.87569
genus.Holdemania.id.2157	Osteomyelitis	-0.00834847	0.0223589	0.713763	Inverse variance weighted	18	19.1921	17	0.317616	-0.0696778	0.0720269	0.333351	0.932694	0.809895	1.07411	MR-PRESSO	-0.0696778	0.0720269	0.346913	0.932694	0.809895	1.07411	21.5574	0.319		MR Egger	18	0.00581889	0.215285	0.978771	1.00584	0.659588	1.53384	Weighted median	18	0.00451775	0.0936834	0.961538	1.00453	0.836021	1.207	Weighted mode	18	0.150531	0.175123	0.401982	1.16245	0.824722	1.63848
genus.Howardella.id.2000	Osteomyelitis	-0.03019	0.0419064	0.491779	Inverse variance weighted	10	3.84897	9	0.921068	0.0324908	0.0629506	0.605763	1.03302	0.913116	1.16868	MR-PRESSO	0.0324908	0.0411672	0.450263	1.03302	0.952946	1.11983	4.85145	0.932		MR Egger	10	0.232357	0.284483	0.437706	1.26157	0.722361	2.20327	Weighted median	10	-0.0142196	0.0777368	0.854861	0.985881	0.846552	1.14814	Weighted mode	10	-0.0305762	0.124181	0.811033	0.969886	0.760355	1.23716
genus.Hungatella.id.11306	Osteomyelitis	0.0535312	0.0878453	0.585323	Inverse variance weighted	5	4.42396	4	0.35166	0.11175	0.0977845	0.253115	1.11823	0.923201	1.35447	MR-PRESSO	0.11175	0.0977845	0.31687	1.11823	0.923201	1.35447	6.81969	0.426		MR Egger	5	-0.2958	0.677222	0.691796	0.743937	0.197276	2.80542	Weighted median	5	0.107591	0.1282	0.401334	1.11359	0.866163	1.4317	Weighted mode	5	0.207038	0.187551	0.331576	1.23003	0.851664	1.77649
genus.Intestinibacter.id.11345	Osteomyelitis	0.0286601	0.0309653	0.372916	Inverse variance weighted	14	21.7148	13	0.0599411	-0.0534394	0.119357	0.654351	0.947963	0.750227	1.19782	MR-PRESSO	-0.0534394	0.119357	0.661721	0.947963	0.750227	1.19782	25.0737	0.059		MR Egger	14	-0.400101	0.393304	0.329092	0.670253	0.310064	1.44886	Weighted median	14	-0.0192969	0.133944	0.885447	0.980888	0.754405	1.27537	Weighted mode	14	-0.00787582	0.201083	0.969352	0.992155	0.668982	1.47145
genus.Intestinimonas.id.2062	Osteomyelitis	0.0168441	0.0176699	0.353083	Inverse variance weighted	20	22.3778	19	0.265859	-0.104321	0.0786592	0.184758	0.900936	0.772214	1.05111	MR-PRESSO	-0.104321	0.0786592	0.200481	0.900936	0.772214	1.05111	25.1371	0.25		MR Egger	20	-0.277981	0.198505	0.178404	0.757311	0.51322	1.11749	Weighted median	20	-0.0194498	0.10851	0.857747	0.980738	0.792843	1.21316	Weighted mode	20	0.0281543	0.211605	0.895552	1.02855	0.679368	1.55722
genus.Lachnoclostridium.id.11308	Osteomyelitis	2.76677e-05	0.0284476	0.99924	Inverse variance weighted	14	13.9452	13	0.377712	0.229851	0.121644	0.0588189	1.25841	0.991466	1.59723	MR-PRESSO	0.229851	0.121644	0.0813259	1.25841	0.991466	1.59723	16.277	0.387		MR Egger	14	0.22943	0.451357	0.620449	1.25788	0.519323	3.04679	Weighted median	14	0.304186	0.159575	0.0566205	1.35552	0.991456	1.85327	Weighted mode	14	0.408217	0.268086	0.15178	1.50413	0.889379	2.54382
genus.Lachnospira.id.2004	Osteomyelitis	-0.0988965	0.0537274	0.125034	Inverse variance weighted	7	6.39213	6	0.380725	-0.3114	0.161538	0.0538897	0.732421	0.533651	1.00523	MR-PRESSO	-0.3114	0.161538	0.102166	0.732421	0.533651	1.00523	8.89017	0.385		MR Egger	7	1.26921	0.872842	0.205662	3.55804	0.643032	19.6874	Weighted median	7	-0.424751	0.221409	0.05506	0.653933	0.423707	1.00925	Weighted mode	7	-0.524323	0.379857	0.216712	0.591956	0.281157	1.24632
genus.LachnospiraceaeFCS020group.id.11314	Osteomyelitis	-0.000504043	0.0170058	0.976773	Inverse variance weighted	16	7.2516	15	0.950288	-0.0289177	0.0864385	0.737967	0.971496	0.820093	1.15085	MR-PRESSO	-0.0289177	0.0601006	0.63735	0.971496	0.86354	1.09295	8.1521	0.944		MR Egger	16	-0.022996	0.21769	0.91737	0.977266	0.63784	1.49732	Weighted median	16	-0.0788021	0.114688	0.492019	0.924223	0.738164	1.15718	Weighted mode	16	-0.0645696	0.164167	0.699619	0.937471	0.679542	1.2933
genus.LachnospiraceaeNC2004group.id.11316	Osteomyelitis	0.0370366	0.0470335	0.453713	Inverse variance weighted	10	13.2021	9	0.153672	0.111058	0.0980271	0.257242	1.11746	0.922125	1.35417	MR-PRESSO	0.111058	0.0980271	0.286521	1.11746	0.922125	1.35417	16.1567	0.175		MR Egger	10	-0.214018	0.424797	0.627972	0.807334	0.351122	1.8563	Weighted median	10	0.0283243	0.115676	0.806565	1.02873	0.820042	1.29052	Weighted mode	10	-0.0447534	0.165706	0.793192	0.956233	0.691054	1.32317
genus.LachnospiraceaeND3007group.id.11317	Osteomyelitis	0.109669	0.23143	0.718276	Inverse variance weighted	3	0.762177	2	0.683117	-0.382214	0.234069	0.102489	0.682349	0.431284	1.07957	MR-PRESSO	/	/	/	#VALUE!	#VALUE!	#VALUE!	/	/		MR Egger	3	-2.24654	3.94117	0.670178	0.105764	4.6725e-05	239.403	Weighted median	3	-0.464311	0.283593	0.10158	0.628568	0.36054	1.09585	Weighted mode	3	-0.541934	0.33754	0.249597	0.581622	0.300138	1.1271
genus.LachnospiraceaeNK4A136group.id.11319	Osteomyelitis	-0.00968122	0.0140893	0.503222	Inverse variance weighted	16	15.506	15	0.41562	-0.158646	0.0919056	0.084315	0.853299	0.712639	1.02172	MR-PRESSO	-0.158646	0.0919056	0.104847	0.853299	0.712639	1.02172	17.7513	0.42		MR Egger	16	-0.0384808	0.198336	0.848948	0.96225	0.652321	1.41943	Weighted median	16	-0.140883	0.128562	0.273151	0.868591	0.675121	1.11751	Weighted mode	16	-0.191009	0.180876	0.307669	0.826125	0.579537	1.17763
genus.LachnospiraceaeUCG001.id.11321	Osteomyelitis	-0.055281	0.0322017	0.108063	Inverse variance weighted	16	14.6472	15	0.477113	0.10381	0.0793455	0.190762	1.10939	0.949607	1.29606	MR-PRESSO	0.10381	0.078407	0.205329	1.10939	0.951355	1.29368	16.7028	0.478		MR Egger	16	0.725067	0.370484	0.0705822	2.06487	0.99892	4.2683	Weighted median	16	0.197999	0.109089	0.0695222	1.21896	0.984308	1.50955	Weighted mode	16	0.280736	0.222052	0.225422	1.3241	0.856856	2.04615
genus.LachnospiraceaeUCG004.id.11324	Osteomyelitis	-0.0191447	0.0264876	0.4849	Inverse variance weighted	13	7.15182	12	0.84742	-0.116718	0.105459	0.268396	0.889836	0.723672	1.09415	MR-PRESSO	-0.116718	0.0814141	0.177217	0.889836	0.758593	1.04379	8.33086	0.861		MR Egger	13	0.157933	0.394355	0.696468	1.17109	0.540639	2.53671	Weighted median	13	-0.0918664	0.136475	0.50086	0.912227	0.698125	1.19199	Weighted mode	13	-0.0434327	0.222679	0.84862	0.957497	0.618856	1.48144
genus.LachnospiraceaeUCG008.id.11328	Osteomyelitis	-0.00108804	0.039659	0.978653	Inverse variance weighted	12	5.46991	11	0.906295	-0.0496851	0.0741593	0.502871	0.951529	0.822804	1.10039	MR-PRESSO	-0.0496851	0.0522949	0.362472	0.951529	0.858831	1.05423	6.49544	0.916		MR Egger	12	-0.0394144	0.381639	0.919785	0.961352	0.455014	2.03114	Weighted median	12	-0.000429131	0.0956918	0.996422	0.999571	0.828627	1.20578	Weighted mode	12	0.0257544	0.152733	0.869153	1.02609	0.760635	1.38418
genus.LachnospiraceaeUCG010.id.11330	Osteomyelitis	-0.00259273	0.024481	0.918263	Inverse variance weighted	10	6.98967	9	0.638195	-0.0137478	0.1069	0.897671	0.986346	0.799897	1.21626	MR-PRESSO	-0.0137478	0.0942078	0.887192	0.986346	0.820046	1.18637	8.34606	0.658		MR Egger	10	0.0149209	0.291039	0.960369	1.01503	0.573776	1.79563	Weighted median	10	0.054172	0.144878	0.708468	1.05567	0.794702	1.40233	Weighted mode	10	0.0285923	0.192982	0.885483	1.029	0.704933	1.50206
genus.Lactobacillus.id.1837	Osteomyelitis	-0.0298413	0.0225639	0.215441	Inverse variance weighted	12	8.64389	11	0.654725	0.0706672	0.0727021	0.331045	1.07322	0.93069	1.23759	MR-PRESSO	0.0706672	0.0644473	0.29628	1.07322	0.945871	1.21772	10.3412	0.673		MR Egger	12	0.345254	0.219984	0.147615	1.41235	0.917673	2.17368	Weighted median	12	0.00643379	0.104475	0.950896	1.00645	0.820093	1.23517	Weighted mode	12	-0.0112653	0.142917	0.938588	0.988798	0.74723	1.30846
genus.Lactococcus.id.1851	Osteomyelitis	0.129969	0.0667605	0.0874239	Inverse variance weighted	10	27.0413	9	0.00137695	-0.0995027	0.10898	0.361225	0.905287	0.731174	1.12086	MR-PRESSO	-0.0995027	0.10898	0.38503	0.905287	0.731174	1.12086	33.201	0.003	rs10417872	MR Egger	10	-1.035	0.489876	0.0675798	0.355225	0.135992	0.927886	Weighted median	10	-0.0409005	0.0966186	0.672063	0.959925	0.794317	1.16006	Weighted mode	10	0.00832307	0.132819	0.951403	1.00836	0.777242	1.3082
genus.Marvinbryantia.id.2005	Osteomyelitis	0.000583273	0.0301194	0.984931	Inverse variance weighted	12	9.70161	11	0.557411	0.154545	0.10086	0.125457	1.16713	0.957776	1.42224	MR-PRESSO	0.154545	0.0947209	0.13104	1.16713	0.96937	1.40522	11.428	0.537		MR Egger	12	0.147543	0.375356	0.702513	1.15898	0.555352	2.41872	Weighted median	12	0.0466824	0.140534	0.739754	1.04779	0.795517	1.38006	Weighted mode	12	-0.0819492	0.223167	0.72043	0.921319	0.594903	1.42684
genus.Methanobrevibacter.id.123	Osteomyelitis	0.00600669	0.0461372	0.90067	Inverse variance weighted	8	10.2789	7	0.173314	-0.032037	0.0827944	0.698796	0.968471	0.823399	1.1391	MR-PRESSO	-0.032037	0.0827944	0.710291	0.968471	0.823399	1.1391	13.5672	0.193		MR Egger	8	-0.0744547	0.337827	0.832873	0.928249	0.478741	1.79982	Weighted median	8	-0.077218	0.0936994	0.409881	0.925688	0.770382	1.1123	Weighted mode	8	-0.122626	0.159442	0.466989	0.884595	0.64718	1.2091
genus.Odoribacter.id.952	Osteomyelitis	-0.00327369	0.0436745	0.942346	Inverse variance weighted	9	13.2755	8	0.102714	-0.0519377	0.163665	0.750984	0.949388	0.688858	1.30845	MR-PRESSO	-0.0519377	0.163665	0.759108	0.949388	0.688858	1.30845	17.1461	0.104		MR Egger	9	-0.00882906	0.601119	0.988691	0.99121	0.305128	3.21995	Weighted median	9	0.0453933	0.192035	0.813137	1.04644	0.718209	1.52468	Weighted mode	9	-0.465991	0.350178	0.219957	0.627513	0.315897	1.24652
genus.Olsenella.id.822	Osteomyelitis	0.0257897	0.0428609	0.564029	Inverse variance weighted	10	17.7798	9	0.0378157	0.00198058	0.0884557	0.982136	1.00198	0.842491	1.19167	MR-PRESSO	0.00198058	0.0884557	0.982625	1.00198	0.842491	1.19167	21.6724	0.041	rs9460691	MR Egger	10	-0.189538	0.331258	0.582919	0.827341	0.432227	1.58364	Weighted median	10	-0.0303631	0.0886418	0.731947	0.970093	0.81538	1.15416	Weighted mode	10	-0.00128796	0.146777	0.99319	0.998713	0.749034	1.33162
genus.Oscillibacter.id.2063	Osteomyelitis	-0.0672719	0.0266644	0.0254637	Inverse variance weighted	15	15.6753	14	0.333603	0.00360653	0.0794393	0.963789	1.00361	0.858907	1.1727	MR-PRESSO	0.00360653	0.0794393	0.96443	1.00361	0.858907	1.1727	17.9928	0.342		MR Egger	15	0.706679	0.288611	0.0292924	2.02725	1.15143	3.56925	Weighted median	15	0.0483556	0.104211	0.642634	1.04954	0.855647	1.28738	Weighted mode	15	0.0570387	0.183827	0.760915	1.0587	0.738406	1.51792
genus.Oscillospira.id.2064	Osteomyelitis	0.0183817	0.0531637	0.739684	Inverse variance weighted	9	11.0068	8	0.201314	-0.0573109	0.122738	0.640545	0.9443	0.742392	1.20112	MR-PRESSO	-0.0573109	0.122738	0.652998	0.9443	0.742392	1.20112	13.9794	0.212		MR Egger	9	-0.243181	0.553095	0.673429	0.78413	0.265206	2.31842	Weighted median	9	-0.136872	0.15378	0.373441	0.872082	0.645145	1.17885	Weighted mode	9	-0.227421	0.233191	0.357997	0.796586	0.504355	1.25814
genus.Oxalobacter.id.2978	Osteomyelitis	0.0157964	0.0375516	0.682901	Inverse variance weighted	12	5.68467	11	0.893554	-0.103035	0.0608596	0.0904558	0.902095	0.800659	1.01638	MR-PRESSO	-0.103035	0.0437507	0.0381457	0.902095	0.827963	0.982865	6.74034	0.9		MR Egger	12	-0.210046	0.261569	0.440628	0.810547	0.48543	1.35341	Weighted median	12	-0.0944699	0.0798402	0.236715	0.909855	0.778056	1.06398	Weighted mode	12	-0.0934215	0.119183	0.449677	0.91081	0.72107	1.15048
genus.Parabacteroides.id.954	Osteomyelitis	0.0307584	0.0290114	0.320003	Inverse variance weighted	10	11.1675	9	0.2644	-0.0968782	0.13767	0.481619	0.907667	0.69301	1.18881	MR-PRESSO	-0.0968782	0.13767	0.499419	0.907667	0.69301	1.18881	13.4113	0.285		MR Egger	10	-0.444414	0.35517	0.246186	0.6412	0.319644	1.28623	Weighted median	10	-0.117585	0.173716	0.498481	0.889065	0.632505	1.24969	Weighted mode	10	-0.121859	0.252815	0.641306	0.885274	0.539358	1.45304
genus.Paraprevotella.id.962	Osteomyelitis	0.0184234	0.0251965	0.479951	Inverse variance weighted	13	8.09184	12	0.777913	0.0659281	0.0711884	0.35439	1.06815	0.929042	1.22809	MR-PRESSO	0.0659281	0.0584578	0.281453	1.06815	0.952515	1.19782	9.40268	0.781		MR Egger	13	-0.0969577	0.233867	0.686416	0.907594	0.573879	1.43537	Weighted median	13	0.0778902	0.0971693	0.422789	1.081	0.893542	1.30779	Weighted mode	13	0.0778089	0.146878	0.605946	1.08092	0.810526	1.44151
genus.Parasutterella.id.2892	Osteomyelitis	-0.00973155	0.019559	0.626525	Inverse variance weighted	16	13.3042	15	0.578811	0.0329201	0.0798677	0.680206	1.03347	0.883715	1.2086	MR-PRESSO	0.0329201	0.0752179	0.667867	1.03347	0.891806	1.19763	14.9693	0.598		MR Egger	16	0.150048	0.248588	0.555765	1.16189	0.713776	1.89133	Weighted median	16	0.0044533	0.111653	0.968185	1.00446	0.807037	1.25019	Weighted mode	16	-0.024119	0.169915	0.889011	0.97617	0.699666	1.36195
genus.Peptococcus.id.2037	Osteomyelitis	-0.00284164	0.0288348	0.922894	Inverse variance weighted	16	13.1712	15	0.589075	-0.0744917	0.0583077	0.201404	0.928215	0.827973	1.04059	MR-PRESSO	-0.0744917	0.0546378	0.192879	0.928215	0.83395	1.03314	14.9512	0.601		MR Egger	16	-0.0538054	0.217857	0.808512	0.947617	0.618285	1.45237	Weighted median	16	-0.10623	0.0792131	0.179898	0.899218	0.769905	1.05025	Weighted mode	16	-0.131937	0.142866	0.370362	0.876396	0.662355	1.15961
genus.Phascolarctobacterium.id.2168	Osteomyelitis	-0.0418293	0.032043	0.224137	Inverse variance weighted	11	9.2911	10	0.504718	0.0742102	0.0982574	0.450091	1.07703	0.888363	1.30577	MR-PRESSO	0.0742102	0.0947106	0.451465	1.07703	0.894561	1.29673	11.2812	0.495		MR Egger	11	0.535669	0.366899	0.1783	1.70859	0.832391	3.50711	Weighted median	11	-0.0430356	0.131621	0.743693	0.957877	0.740069	1.23979	Weighted mode	11	-0.0577393	0.212002	0.790892	0.943896	0.622966	1.43016
genus.Prevotella7.id.11182	Osteomyelitis	-0.00166956	0.0488857	0.973501	Inverse variance weighted	11	4.09916	10	0.942763	-0.0383259	0.0585609	0.512813	0.962399	0.858039	1.07945	MR-PRESSO	-0.0383259	0.0374934	0.330777	0.962399	0.894211	1.03579	4.94318	0.931		MR Egger	11	-0.026424	0.35338	0.942029	0.973922	0.487215	1.94683	Weighted median	11	-0.0461463	0.076505	0.546389	0.954902	0.821933	1.10938	Weighted mode	11	-0.0184766	0.118178	0.878872	0.981693	0.778718	1.23757
genus.Prevotella9.id.11183	Osteomyelitis	0.00894828	0.0210817	0.676555	Inverse variance weighted	19	24.292	18	0.145691	-0.00647022	0.0791082	0.934814	0.993551	0.850847	1.16019	MR-PRESSO	-0.00647022	0.0791082	0.935717	0.993551	0.850847	1.16019	26.8563	0.149		MR Egger	19	-0.0917022	0.216514	0.677212	0.912377	0.596862	1.39468	Weighted median	19	0.0976496	0.0967853	0.313008	1.10258	0.91206	1.33289	Weighted mode	19	0.123533	0.147966	0.414734	1.13149	0.846639	1.51217
genus.RikenellaceaeRC9gutgroup.id.11191	Osteomyelitis	-0.0442427	0.0476879	0.375385	Inverse variance weighted	12	12.3458	11	0.33822	0.0327164	0.0575085	0.569426	1.03326	0.923116	1.15654	MR-PRESSO	0.0327165	0.0575085	0.580855	1.03326	0.923116	1.15654	14.7387	0.36		MR Egger	12	0.356415	0.353672	0.337335	1.4282	0.714063	2.85654	Weighted median	12	-0.00299952	0.0743159	0.967805	0.997005	0.861863	1.15334	Weighted mode	12	-0.0518158	0.130034	0.697903	0.949504	0.735884	1.22514
genus.Romboutsia.id.11347	Osteomyelitis	0.00493573	0.025491	0.849707	Inverse variance weighted	14	18.2655	13	0.147696	-0.0378917	0.108384	0.726635	0.962817	0.778548	1.1907	MR-PRESSO	-0.0378917	0.108384	0.732233	0.962817	0.778548	1.1907	20.5334	0.157		MR Egger	14	-0.0885826	0.284999	0.761272	0.915228	0.523519	1.60002	Weighted median	14	-0.127797	0.132054	0.333161	0.880032	0.679347	1.14	Weighted mode	14	-0.207658	0.172682	0.250597	0.812484	0.579196	1.13974
genus.Roseburia.id.2012	Osteomyelitis	0.0123452	0.0190142	0.525988	Inverse variance weighted	17	8.8016	16	0.921358	-0.0533416	0.0964754	0.580329	0.948056	0.784716	1.1454	MR-PRESSO	-0.0533416	0.0715546	0.4668	0.948056	0.823997	1.09079	9.81975	0.932		MR Egger	17	-0.210782	0.260978	0.431908	0.809951	0.485635	1.35085	Weighted median	17	-0.0214448	0.134457	0.873281	0.978783	0.752029	1.27391	Weighted mode	17	0.0122892	0.204244	0.952766	1.01237	0.678392	1.51075
genus.Ruminiclostridium5.id.11355	Osteomyelitis	0.0103557	0.0222757	0.649704	Inverse variance weighted	15	9.361	14	0.807253	-0.135663	0.108211	0.209953	0.873137	0.706271	1.07943	MR-PRESSO	-0.135663	0.0884845	0.147513	0.873137	0.734113	1.03849	10.6928	0.83		MR Egger	15	-0.29077	0.350754	0.422073	0.747688	0.375969	1.48692	Weighted median	15	-0.134828	0.141005	0.338974	0.873866	0.662855	1.15205	Weighted mode	15	-0.178819	0.236788	0.462654	0.836257	0.525753	1.33014
genus.Ruminiclostridium6.id.11356	Osteomyelitis	0.00848819	0.0244365	0.733882	Inverse variance weighted	15	20.2025	14	0.123886	0.13565	0.104778	0.195443	1.14528	0.93266	1.40637	MR-PRESSO	0.13565	0.104778	0.216389	1.14528	0.93266	1.40637	23.1217	0.13		MR Egger	15	0.0518948	0.264299	0.847373	1.05326	0.627425	1.76813	Weighted median	15	0.235543	0.126989	0.0636199	1.2656	0.986734	1.62327	Weighted mode	15	0.258236	0.223353	0.266958	1.29464	0.835657	2.00573
genus.Ruminiclostridium9.id.11357	Osteomyelitis	-0.0127005	0.0324239	0.701625	Inverse variance weighted	15	8.44967	14	0.86461	0.137625	0.105272	0.191102	1.14755	0.933599	1.41052	MR-PRESSO	0.137625	0.0817842	0.114575	1.14755	0.977583	1.34706	9.655	0.875		MR Egger	15	0.322914	0.484609	0.516846	1.38115	0.534234	3.57065	Weighted median	15	0.206202	0.138854	0.137538	1.229	0.936175	1.61342	Weighted mode	15	0.245481	0.241752	0.32713	1.27824	0.795844	2.05303
genus.RuminococcaceaeNK4A214group.id.11358	Osteomyelitis	-0.00556866	0.02153	0.800291	Inverse variance weighted	14	10.287	13	0.670313	0.043232	0.100829	0.668095	1.04418	0.856935	1.27234	MR-PRESSO	0.043232	0.0896931	0.63782	1.04418	0.875845	1.24487	11.9585	0.657		MR Egger	14	0.111342	0.281975	0.699872	1.11778	0.643181	1.94257	Weighted median	14	0.214165	0.134916	0.112422	1.23883	0.950973	1.61381	Weighted mode	14	0.257559	0.212347	0.246742	1.29377	0.853303	1.9616
genus.RuminococcaceaeUCG002.id.11360	Osteomyelitis	-0.0235431	0.0152068	0.134662	Inverse variance weighted	26	24.1347	25	0.511604	0.0167337	0.0760727	0.825894	1.01687	0.876018	1.18038	MR-PRESSO	0.0167337	0.0747445	0.824671	1.01687	0.878301	1.17731	26.1104	0.509		MR Egger	26	0.322465	0.211622	0.140633	1.38053	0.911819	2.09017	Weighted median	26	0.0565347	0.114378	0.621107	1.05816	0.845654	1.32408	Weighted mode	26	0.194752	0.206311	0.354218	1.21501	0.810895	1.82052
genus.RuminococcaceaeUCG003.id.11361	Osteomyelitis	0.0193202	0.0242329	0.440783	Inverse variance weighted	14	10.6696	13	0.638477	0.0668614	0.100594	0.506262	1.06915	0.87783	1.30216	MR-PRESSO	0.0668614	0.0911322	0.476171	1.06915	0.894261	1.27824	12.4575	0.603		MR Egger	14	-0.195582	0.344204	0.580365	0.822356	0.418858	1.61455	Weighted median	14	0.116024	0.13368	0.385436	1.12302	0.864167	1.45942	Weighted mode	14	-0.164084	0.249516	0.522265	0.848671	0.520411	1.38399
genus.RuminococcaceaeUCG004.id.11362	Osteomyelitis	0.0567724	0.0437557	0.230626	Inverse variance weighted	10	8.7019	9	0.465234	-0.069538	0.100486	0.488926	0.932825	0.766063	1.13589	MR-PRESSO	-0.0695381	0.0988077	0.499377	0.932825	0.768587	1.13216	11.0622	0.473		MR Egger	10	-0.733742	0.521685	0.197216	0.480109	0.172692	1.33477	Weighted median	10	-0.129996	0.134397	0.333416	0.878099	0.67475	1.14273	Weighted mode	10	-0.267555	0.256378	0.323893	0.765248	0.462987	1.26484
genus.RuminococcaceaeUCG005.id.11363	Osteomyelitis	0.00401007	0.0228523	0.863051	Inverse variance weighted	17	17.9768	16	0.325259	-0.0157375	0.0945852	0.867854	0.984386	0.817811	1.18489	MR-PRESSO	-0.0157375	0.0945852	0.869938	0.984386	0.817811	1.18489	20.0468	0.363		MR Egger	17	-0.0609275	0.275395	0.827891	0.940891	0.548427	1.61421	Weighted median	17	0.00319614	0.132199	0.980712	1.0032	0.774209	1.29992	Weighted mode	17	-0.0496734	0.206279	0.812764	0.95154	0.635095	1.42566
genus.RuminococcaceaeUCG009.id.11366	Osteomyelitis	-0.00570099	0.0318013	0.860986	Inverse variance weighted	13	9.8059	12	0.632984	-0.00309577	0.0782629	0.968447	0.996909	0.855139	1.16218	MR-PRESSO	-0.00309577	0.0707472	0.965817	0.996909	0.867829	1.14519	11.5752	0.631		MR Egger	13	0.0539844	0.327883	0.87221	1.05547	0.555067	2.00699	Weighted median	13	0.0161855	0.107696	0.880536	1.01632	0.822919	1.25517	Weighted mode	13	0.0938453	0.193518	0.636448	1.09839	0.751676	1.60503
genus.RuminococcaceaeUCG010.id.11367	Osteomyelitis	-0.00556382	0.0323237	0.870087	Inverse variance weighted	7	5.16087	6	0.523352	0.00318523	0.131677	0.980701	1.00319	0.774992	1.29858	MR-PRESSO	0.00318523	0.122123	0.980038	1.00319	0.789642	1.27449	6.926	0.563		MR Egger	7	0.08105	0.471621	0.870291	1.08443	0.430277	2.73307	Weighted median	7	0.0965239	0.17629	0.584015	1.10134	0.779576	1.5559	Weighted mode	7	0.162274	0.271154	0.57142	1.17618	0.691295	2.00118
genus.RuminococcaceaeUCG011.id.11368	Osteomyelitis	-0.0284479	0.0458131	0.557466	Inverse variance weighted	8	3.64981	7	0.819113	0.0598721	0.0673349	0.373912	1.0617	0.930434	1.21149	MR-PRESSO	0.0598721	0.0486212	0.257935	1.0617	0.965195	1.16786	4.74683	0.806		MR Egger	8	0.272151	0.348427	0.464446	1.31278	0.663142	2.59884	Weighted median	8	0.0575375	0.0852391	0.499668	1.05922	0.896254	1.25183	Weighted mode	8	0.0574529	0.136346	0.686119	1.05914	0.810758	1.3836
genus.RuminococcaceaeUCG013.id.11370	Osteomyelitis	0.00696588	0.0196626	0.729283	Inverse variance weighted	14	10.3271	13	0.666996	-0.0299911	0.103707	0.772436	0.970454	0.79195	1.18919	MR-PRESSO	-0.0299911	0.0924328	0.750749	0.970454	0.809645	1.1632	11.9084	0.716		MR Egger	14	-0.122249	0.280306	0.670488	0.884928	0.510866	1.53288	Weighted median	14	-0.034523	0.143639	0.810062	0.966066	0.729019	1.28019	Weighted mode	14	-0.101713	0.189205	0.599948	0.903288	0.623407	1.30882
genus.RuminococcaceaeUCG014.id.11371	Osteomyelitis	0.0165915	0.0202336	0.424267	Inverse variance weighted	18	12.1739	17	0.789492	-0.00946784	0.0879297	0.914253	0.990577	0.83376	1.17689	MR-PRESSO	-0.00946784	0.0744092	0.900243	0.990577	0.85615	1.14611	13.4972	0.804		MR Egger	18	-0.215144	0.265792	0.430133	0.806425	0.47898	1.35772	Weighted median	18	0.0228626	0.120818	0.849911	1.02313	0.807396	1.2965	Weighted mode	18	0.0261708	0.180837	0.886633	1.02652	0.720169	1.46318
genus.Ruminococcus1.id.11373	Osteomyelitis	0.00180609	0.0226906	0.93787	Inverse variance weighted	14	5.25774	13	0.969072	-0.0339032	0.102927	0.741859	0.966665	0.790065	1.18274	MR-PRESSO	-0.0339032	0.0654569	0.613196	0.966665	0.850272	1.09899	6.10373	0.972		MR Egger	14	-0.0561314	0.297625	0.85356	0.945415	0.527569	1.6942	Weighted median	14	-0.0085951	0.136253	0.949701	0.991442	0.759078	1.29494	Weighted mode	14	0.0336959	0.222605	0.882007	1.03427	0.668574	1.6
genus.Ruminococcus2.id.11374	Osteomyelitis	0.016271	0.0265772	0.551819	Inverse variance weighted	14	20.9909	13	0.0731095	-0.100886	0.127193	0.427679	0.904036	0.704559	1.15999	MR-PRESSO	-0.100886	0.127193	0.441915	0.904036	0.704559	1.15999	23.8213	0.101		MR Egger	14	-0.297253	0.346229	0.407414	0.742856	0.376868	1.46427	Weighted median	14	-0.0971767	0.14513	0.503122	0.907396	0.682747	1.20596	Weighted mode	14	-0.146142	0.203587	0.485559	0.864035	0.579741	1.28774
genus.Sellimonas.id.14369	Osteomyelitis	0.0544611	0.0465284	0.271863	Inverse variance weighted	11	3.37818	10	0.971074	-0.0543973	0.0544971	0.318198	0.947056	0.851112	1.05382	MR-PRESSO	-0.0543973	0.0316749	0.116667	0.947056	0.890048	1.00772	4.09531	0.963		MR Egger	11	-0.430523	0.325928	0.219128	0.650169	0.343234	1.23158	Weighted median	11	-0.0354238	0.068893	0.607122	0.965196	0.843282	1.10474	Weighted mode	11	-3.30691e-05	0.106068	0.999757	0.999967	0.812267	1.23104
genus.Senegalimassilia.id.11160	Osteomyelitis	-0.0567479	0.0414251	0.229034	Inverse variance weighted	7	9.47026	6	0.148807	-0.0399947	0.124395	0.747822	0.960795	0.75291	1.22608	MR-PRESSO	-0.0399947	0.124395	0.758727	0.960795	0.75291	1.22608	12.9092	0.182		MR Egger	7	0.591009	0.475053	0.268607	1.80581	0.711703	4.5819	Weighted median	7	-0.00757092	0.145384	0.958469	0.992458	0.746378	1.31967	Weighted mode	7	0.215254	0.23273	0.390696	1.24018	0.785923	1.95698
genus.Slackia.id.825	Osteomyelitis	0.0255289	0.0620762	0.693187	Inverse variance weighted	9	18.4462	8	0.0181192	0.107255	0.127218	0.399186	1.11322	0.86754	1.42847	MR-PRESSO	0.107255	0.127218	0.423674	1.11322	0.86754	1.42847	23.2464	0.028	rs58767323	MR Egger	9	-0.119698	0.567986	0.839093	0.887188	0.291431	2.70082	Weighted median	9	0.0684508	0.126	0.58695	1.07085	0.836517	1.37082	Weighted mode	9	-0.104392	0.173199	0.563383	0.900872	0.641554	1.26501
genus.Streptococcus.id.1853	Osteomyelitis	-0.0195397	0.0297717	0.522261	Inverse variance weighted	16	15.3087	15	0.429419	0.163228	0.10084	0.105517	1.17731	0.966166	1.43458	MR-PRESSO	0.163228	0.10084	0.126346	1.17731	0.966166	1.43458	17.3419	0.448		MR Egger	16	0.412633	0.393668	0.312317	1.51079	0.698405	3.26814	Weighted median	16	0.183072	0.145312	0.207722	1.2009	0.903265	1.59661	Weighted mode	16	0.137393	0.242424	0.579269	1.14728	0.713368	1.84512
genus.Subdoligranulum.id.2070	Osteomyelitis	0.0214236	0.0212887	0.334115	Inverse variance weighted	14	11.2823	13	0.587185	0.105117	0.108661	0.333351	1.11084	0.897755	1.3745	MR-PRESSO	0.105117	0.101228	0.318004	1.11084	0.91093	1.35462	12.9081	0.596		MR Egger	14	-0.183666	0.306848	0.560597	0.832214	0.45608	1.51855	Weighted median	14	0.17078	0.153895	0.267119	1.18623	0.877347	1.60386	Weighted mode	14	0.243558	0.231227	0.311377	1.27578	0.81087	2.00725
genus.Sutterella.id.2896	Osteomyelitis	0.0336314	0.0369839	0.384558	Inverse variance weighted	12	13.6337	11	0.25393	-0.121184	0.117859	0.303852	0.885871	0.703148	1.11608	MR-PRESSO	-0.121183	0.117859	0.325931	0.885871	0.703149	1.11608	16.0876	0.272		MR Egger	12	-0.618159	0.559279	0.294921	0.538936	0.180081	1.61289	Weighted median	12	-0.146785	0.152028	0.334288	0.86348	0.640978	1.16322	Weighted mode	12	-0.211931	0.230758	0.378101	0.80902	0.514676	1.2717
genus.Terrisporobacter.id.11348	Osteomyelitis	-0.025689	0.0357827	0.512504	Inverse variance weighted	6	6.54389	5	0.256831	0.0635955	0.117369	0.587925	1.06566	0.846668	1.3413	MR-PRESSO	0.0635955	0.117369	0.611189	1.06566	0.846668	1.3413	9.16186	0.325		MR Egger	6	0.303956	0.356856	0.442338	1.35521	0.673356	2.72752	Weighted median	6	0.0261371	0.136952	0.848644	1.02648	0.784829	1.34254	Weighted mode	6	0.0261072	0.178091	0.889179	1.02645	0.724009	1.45523
genus.Turicibacter.id.2162	Osteomyelitis	0.0232445	0.034123	0.509833	Inverse variance weighted	13	7.02462	12	0.855982	0.121159	0.0838479	0.148462	1.1288	0.957736	1.33043	MR-PRESSO	0.121159	0.0641524	0.0833492	1.1288	0.995431	1.28005	8.18168	0.869		MR Egger	13	-0.111143	0.351177	0.757557	0.894811	0.449576	1.78098	Weighted median	13	0.0448558	0.108337	0.678846	1.04588	0.845789	1.2933	Weighted mode	13	0.0394883	0.166764	0.816813	1.04028	0.750235	1.44245
genus.Tyzzerella3.id.11335	Osteomyelitis	-0.023411	0.0487928	0.639993	Inverse variance weighted	14	10.3576	13	0.664465	0.112345	0.0597922	0.0602562	1.1189	0.995163	1.25802	MR-PRESSO	0.112344	0.0533706	0.0553095	1.1189	1.00777	1.24228	11.9162	0.692		MR Egger	14	0.27304	0.340215	0.43784	1.31395	0.674502	2.55963	Weighted median	14	0.0765718	0.0871367	0.379534	1.07958	0.910086	1.28064	Weighted mode	14	0.0749628	0.132723	0.58182	1.07784	0.83096	1.39808
genus.Veillonella.id.2198	Osteomyelitis	-0.0313601	0.0404817	0.460813	Inverse variance weighted	10	7.53045	9	0.582067	0.166296	0.0946002	0.0787674	1.18092	0.981061	1.4215	MR-PRESSO	0.166296	0.0865328	0.0868103	1.18092	0.996697	1.3992	9.2034	0.652		MR Egger	10	0.549998	0.504261	0.307163	1.73325	0.645098	4.65689	Weighted median	10	0.180421	0.126569	0.154018	1.19772	0.934584	1.53495	Weighted mode	10	0.252147	0.199735	0.23853	1.28679	0.869939	1.90337
genus.Victivallis.id.2256	Osteomyelitis	-0.00272101	0.0460297	0.954026	Inverse variance weighted	12	5.1753	11	0.92238	0.0429749	0.0531706	0.418949	1.04391	0.940598	1.15857	MR-PRESSO	0.0429749	0.0364706	0.263522	1.04391	0.971895	1.12126	6.17698	0.914		MR Egger	12	0.0631296	0.345067	0.858494	1.06516	0.541614	2.0948	Weighted median	12	0.00954196	0.0653583	0.883926	1.00959	0.888198	1.14757	Weighted mode	12	-0.00233234	0.108137	0.983179	0.99767	0.807122	1.2332
order.Actinomycetales.id.420	Osteomyelitis	0.0128076	0.0412688	0.77661	Inverse variance weighted	5	5.65277	4	0.226624	-0.00315903	0.138938	0.98186	0.996846	0.759209	1.30886	MR-PRESSO	-0.00315903	0.138938	0.982949	0.996846	0.759209	1.30886	8.73435	0.297		MR Egger	5	-0.118467	0.403714	0.788313	0.888281	0.402627	1.95974	Weighted median	5	-0.0121042	0.15121	0.936199	0.987969	0.734565	1.32879	Weighted mode	5	-0.101384	0.242744	0.697642	0.903586	0.56149	1.45411
order.Bacillales.id.1674	Osteomyelitis	0.0717722	0.0411023	0.11473	Inverse variance weighted	11	12.8474	10	0.232331	-0.0121436	0.0635129	0.84837	0.98793	0.872294	1.1189	MR-PRESSO	-0.0121436	0.0635129	0.852196	0.98793	0.872294	1.1189	15.7106	0.248		MR Egger	11	-0.472942	0.270158	0.113933	0.623166	0.366979	1.0582	Weighted median	11	0.0544884	0.078004	0.484844	1.056	0.906287	1.23045	Weighted mode	11	0.144298	0.138987	0.323624	1.15523	0.879751	1.51697
order.Bacteroidales.id.913	Osteomyelitis	0.0308797	0.0165776	0.0836153	Inverse variance weighted	16	11.239	15	0.735474	0.203463	0.100042	0.0419749	1.22564	1.00741	1.49115	MR-PRESSO	0.203463	0.0865968	0.0329076	1.22564	1.03431	1.45236	13.4359	0.709		MR Egger	16	-0.175423	0.226674	0.451861	0.839102	0.538104	1.30847	Weighted median	16	0.189619	0.13875	0.171743	1.20879	0.920967	1.58656	Weighted mode	16	0.264669	0.206107	0.218577	1.303	0.869966	1.95158
order.Bifidobacteriales.id.432	Osteomyelitis	0.00840298	0.0234045	0.724265	Inverse variance weighted	18	7.68647	17	0.972799	0.0327936	0.088949	0.712367	1.03334	0.868015	1.23015	MR-PRESSO	0.0327936	0.0598109	0.590622	1.03334	0.919031	1.16186	8.58319	0.969		MR Egger	18	-0.0861916	0.343135	0.804866	0.917418	0.468258	1.79742	Weighted median	18	-0.0299899	0.120002	0.802656	0.970455	0.767057	1.22779	Weighted mode	18	-0.0525302	0.175206	0.76795	0.948826	0.67305	1.3376
order.Burkholderiales.id.2874	Osteomyelitis	-0.0244499	0.0242224	0.334475	Inverse variance weighted	13	11.6399	12	0.475015	-0.0412679	0.112387	0.713474	0.959572	0.76986	1.19603	MR-PRESSO	-0.0412679	0.110688	0.715776	0.959572	0.772428	1.19206	13.8072	0.5		MR Egger	13	0.292345	0.349094	0.420169	1.33956	0.675785	2.65533	Weighted median	13	-0.0365277	0.156022	0.814893	0.964131	0.710114	1.30902	Weighted mode	13	-0.0965021	0.283577	0.739511	0.908008	0.52084	1.58298
order.Clostridiales.id.1863	Osteomyelitis	0.0475901	0.0381066	0.232193	Inverse variance weighted	16	21.0258	15	0.136007	-0.0784716	0.131891	0.551861	0.924528	0.713925	1.19726	MR-PRESSO	-0.0784716	0.131891	0.56073	0.924528	0.713925	1.19726	23.91	0.152		MR Egger	16	-0.80281	0.594277	0.198157	0.448068	0.139793	1.43616	Weighted median	16	0.0463978	0.167288	0.78151	1.04749	0.75466	1.45395	Weighted mode	16	0.341493	0.372995	0.374392	1.40705	0.677342	2.92286
order.Coriobacteriales.id.810	Osteomyelitis	-0.0145603	0.0192896	0.462862	Inverse variance weighted	16	18.5413	15	0.235276	0.0808873	0.105989	0.445365	1.08425	0.880864	1.33459	MR-PRESSO	0.0808873	0.105989	0.457201	1.08425	0.880864	1.33459	21.9592	0.215		MR Egger	16	0.247356	0.245362	0.330502	1.28063	0.791715	2.07148	Weighted median	16	0.135661	0.138201	0.326286	1.14529	0.87353	1.50161	Weighted mode	16	0.28399	0.194879	0.16566	1.32842	0.906673	1.94634
order.Desulfovibrionales.id.3156	Osteomyelitis	-0.0226264	0.0201794	0.286056	Inverse variance weighted	13	9.49918	12	0.659805	-0.156079	0.102238	0.126855	0.855492	0.700147	1.0453	MR-PRESSO	-0.156079	0.0909628	0.111869	0.855492	0.715792	1.02246	11.2419	0.685		MR Egger	13	0.137263	0.280884	0.634663	1.14713	0.661484	1.98933	Weighted median	13	-0.137485	0.143518	0.338079	0.871547	0.657849	1.15466	Weighted mode	13	-0.351731	0.226396	0.146243	0.70347	0.45137	1.09637
order.Enterobacteriales.id.3468	Osteomyelitis	0.059118	0.045378	0.228894	Inverse variance weighted	10	12.0968	9	0.207906	0.118168	0.141712	0.404359	1.12543	0.852495	1.48576	MR-PRESSO	0.118168	0.141712	0.425936	1.12543	0.852495	1.48576	14.8386	0.239		MR Egger	10	-0.631135	0.591134	0.316826	0.531988	0.167001	1.69467	Weighted median	10	0.0156948	0.170494	0.926654	1.01582	0.727259	1.41887	Weighted mode	10	-0.14352	0.320724	0.6651	0.866304	0.462024	1.62434
order.Erysipelotrichales.id.2148	Osteomyelitis	0.0344187	0.031183	0.293256	Inverse variance weighted	13	5.13241	12	0.953409	0.193429	0.11833	0.102121	1.2134	0.962234	1.53013	MR-PRESSO	0.193429	0.0773864	0.0279402	1.2134	1.04263	1.41214	6.07707	0.965		MR Egger	13	-0.34656	0.503332	0.50538	0.707116	0.263661	1.89642	Weighted median	13	0.0854641	0.155019	0.581418	1.08922	0.803826	1.47595	Weighted mode	13	0.0519379	0.249868	0.838823	1.05331	0.645453	1.71889
order.Gastranaerophilales.id.1591	Osteomyelitis	-0.00731337	0.0237323	0.764283	Inverse variance weighted	12	3.08237	11	0.989592	0.0504269	0.0682166	0.459774	1.05172	0.920096	1.20217	MR-PRESSO	0.0504269	0.0361107	0.190117	1.05172	0.979856	1.12886	3.72381	0.989		MR Egger	12	0.109299	0.202858	0.601814	1.1155	0.749535	1.66014	Weighted median	12	0.0562056	0.0879738	0.522894	1.05782	0.890277	1.25688	Weighted mode	12	-0.0321367	0.136106	0.817682	0.968374	0.74163	1.26444
order.Lactobacillales.id.1800	Osteomyelitis	0.0104957	0.0200135	0.606752	Inverse variance weighted	19	24.5786	18	0.136971	0.302416	0.100706	0.00267382	1.35312	1.11075	1.64839	MR-PRESSO	0.302416	0.100707	0.00763637	1.35312	1.11075	1.64839	28.0042	0.164		MR Egger	19	0.180312	0.254516	0.488269	1.19759	0.72721	1.97223	Weighted median	19	0.159067	0.131143	0.225158	1.17242	0.906673	1.51605	Weighted mode	19	0.0391414	0.216561	0.85859	1.03992	0.680234	1.58979
order.Methanobacteriales.id.120	Osteomyelitis	-0.000311224	0.0465387	0.994796	Inverse variance weighted	12	19.286	11	0.0561484	0.00798271	0.0724133	0.91222	1.00801	0.874636	1.16173	MR-PRESSO	0.00798271	0.0724133	0.914206	1.00801	0.874636	1.16173	23.0014	0.07		MR Egger	12	0.00988021	0.293729	0.973828	1.00993	0.56789	1.79605	Weighted median	12	-0.0848876	0.0841372	0.313013	0.918616	0.778959	1.08331	Weighted mode	12	-0.19379	0.155191	0.23769	0.823831	0.607767	1.11671
order.MollicutesRF9.id.11579	Osteomyelitis	0.0279474	0.02345	0.254648	Inverse variance weighted	15	17.542	14	0.228443	0.0512073	0.0937811	0.585045	1.05254	0.875812	1.26493	MR-PRESSO	0.0512073	0.0937811	0.59364	1.05254	0.875812	1.26493	20.6919	0.215		MR Egger	15	-0.276824	0.29034	0.357756	0.758188	0.429175	1.33943	Weighted median	15	0.000729496	0.123957	0.995304	1.00073	0.784879	1.27594	Weighted mode	15	-0.129251	0.243487	0.603853	0.878753	0.545264	1.41621
order.NB1n.id.3953	Osteomyelitis	0.00664878	0.0336133	0.84626	Inverse variance weighted	15	17.1708	14	0.247191	0.0294415	0.0645653	0.648393	1.02988	0.907459	1.16881	MR-PRESSO	0.0294415	0.0645653	0.655387	1.02988	0.907459	1.16881	19.694	0.221		MR Egger	15	-0.0272942	0.29453	0.927578	0.973075	0.546308	1.73323	Weighted median	15	-0.0206164	0.0854237	0.80929	0.979595	0.828576	1.15814	Weighted mode	15	-0.173723	0.148421	0.261351	0.84053	0.628368	1.12433
order.Pasteurellales.id.3688	Osteomyelitis	0.0146278	0.0166457	0.391778	Inverse variance weighted	19	10.7779	18	0.903542	-0.0370921	0.0638323	0.561182	0.963587	0.850268	1.09201	MR-PRESSO	-0.0370921	0.0493937	0.462389	0.963587	0.874674	1.06154	11.8535	0.92		MR Egger	19	0.08854	0.156567	0.579115	1.09258	0.80386	1.48499	Weighted median	19	-0.0321689	0.0854092	0.706438	0.968343	0.819082	1.1448	Weighted mode	19	-0.0702571	0.137498	0.615584	0.932154	0.711946	1.22047
order.Rhodospirillales.id.2667	Osteomyelitis	0.0334651	0.0322707	0.318636	Inverse variance weighted	15	13.9009	14	0.457118	0.0173026	0.0770816	0.82239	1.01745	0.874785	1.18339	MR-PRESSO	0.0173026	0.0768084	0.825024	1.01745	0.875253	1.18276	15.9263	0.442		MR Egger	15	-0.334103	0.34752	0.353897	0.71598	0.362315	1.41487	Weighted median	15	-0.0814232	0.108258	0.45198	0.921803	0.745567	1.1397	Weighted mode	15	-0.144555	0.191553	0.462967	0.865407	0.594521	1.25972
order.Selenomonadales.id.2165	Osteomyelitis	-0.00671254	0.0406801	0.871931	Inverse variance weighted	13	33.9277	12	0.000692477	0.0148873	0.193176	0.938571	1.015	0.695074	1.48218	MR-PRESSO	0.0148873	0.193176	0.939841	1.015	0.695074	1.48218	39.5686	0.001	rs1135612, rs60274479	MR Egger	13	0.116473	0.647785	0.860577	1.12353	0.31563	3.99935	Weighted median	13	0.152228	0.159732	0.340578	1.16443	0.851423	1.59249	Weighted mode	13	0.087857	0.21329	0.687665	1.09183	0.718787	1.65848
order.Verrucomicrobiales.id.4030	Osteomyelitis	-0.0322925	0.0266592	0.253624	Inverse variance weighted	12	3.89017	11	0.97302	-0.138506	0.0957017	0.147823	0.870658	0.721747	1.05029	MR-PRESSO	-0.138506	0.0569125	0.0331937	0.870658	0.778759	0.973403	4.67208	0.967		MR Egger	12	0.261866	0.344104	0.464219	1.29935	0.661941	2.55055	Weighted median	12	-0.0993274	0.132369	0.453025	0.905446	0.698534	1.17365	Weighted mode	12	-0.0710094	0.187258	0.711753	0.931453	0.645303	1.34449
order.Victivallales.id.2254	Osteomyelitis	0.0487741	0.0346202	0.196544	Inverse variance weighted	10	9.86556	9	0.361478	-0.000208104	0.0711191	0.997665	0.999792	0.869705	1.14934	MR-PRESSO	-0.000208104	0.0711192	0.997729	0.999792	0.869705	1.14934	12.4244	0.386		MR Egger	10	-0.33525	0.247326	0.212283	0.715159	0.440428	1.16126	Weighted median	10	0.0169969	0.0934097	0.855614	1.01714	0.846973	1.2215	Weighted mode	10	0.0266437	0.1525	0.865173	1.027	0.761658	1.38478
phylum.Actinobacteria.id.400	Osteomyelitis	0.0116549	0.0256532	0.656101	Inverse variance weighted	17	13.3128	16	0.649767	0.118138	0.0981527	0.228739	1.1254	0.928448	1.36413	MR-PRESSO	0.118138	0.0895316	0.205569	1.1254	0.944269	1.34127	15.0259	0.64		MR Egger	17	-0.0662808	0.417618	0.876013	0.935868	0.412792	2.12177	Weighted median	17	0.108481	0.135231	0.42244	1.11458	0.855071	1.45286	Weighted mode	17	0.116488	0.209229	0.585402	1.12354	0.745574	1.69313
phylum.Bacteroidetes.id.905	Osteomyelitis	0.0126351	0.0172902	0.478946	Inverse variance weighted	14	10.2138	13	0.676368	0.113621	0.104373	0.276327	1.12033	0.913064	1.37464	MR-PRESSO	0.113621	0.0925143	0.241164	1.12033	0.934534	1.34306	11.9958	0.683		MR Egger	14	-0.0370354	0.231076	0.875332	0.963642	0.61266	1.51569	Weighted median	14	-0.00108351	0.145873	0.994074	0.998917	0.750516	1.32953	Weighted mode	14	-0.0286655	0.191177	0.883111	0.971741	0.668063	1.41346
phylum.Cyanobacteria.id.1500	Osteomyelitis	0.067792	0.0470326	0.187449	Inverse variance weighted	10	23.2374	9	0.00568466	-0.108463	0.128534	0.398755	0.897212	0.697404	1.15427	MR-PRESSO	-0.108463	0.128534	0.420617	0.897212	0.697404	1.15427	28.7788	0.005	rs584122	MR Egger	10	-0.641469	0.389226	0.137953	0.526518	0.245526	1.12909	Weighted median	10	-0.056404	0.11998	0.638275	0.945157	0.747094	1.19573	Weighted mode	10	0.0600761	0.183396	0.750724	1.06192	0.741278	1.52125
phylum.Euryarchaeota.id.55	Osteomyelitis	-0.00753957	0.0511091	0.885391	Inverse variance weighted	13	26.0805	12	0.010456	0.0269868	0.0807638	0.73827	1.02735	0.876946	1.20356	MR-PRESSO	0.0269868	0.0807638	0.744037	1.02735	0.876946	1.20356	30.6299	0.017		MR Egger	13	0.0780875	0.356503	0.830632	1.08122	0.53759	2.17458	Weighted median	13	-0.0642162	0.0848771	0.449302	0.937802	0.794077	1.10754	Weighted mode	13	-0.178697	0.152326	0.263506	0.836359	0.620484	1.12734
phylum.Firmicutes.id.1672	Osteomyelitis	-0.00608434	0.0184995	0.746033	Inverse variance weighted	20	19.8198	19	0.405491	-0.00921542	0.0948982	0.92264	0.990827	0.822657	1.19337	MR-PRESSO	-0.00921542	0.0948982	0.923657	0.990827	0.822657	1.19337	21.7047	0.381		MR Egger	20	0.0762027	0.27731	0.786605	1.07918	0.626676	1.85843	Weighted median	20	0.0221265	0.133969	0.868817	1.02237	0.786272	1.32937	Weighted mode	20	0.115346	0.193122	0.557376	1.12226	0.76861	1.63864
phylum.Lentisphaerae.id.2238	Osteomyelitis	0.0471223	0.0351201	0.212546	Inverse variance weighted	11	10.0413	10	0.436878	0.00847947	0.0653119	0.896701	1.00852	0.887336	1.14624	MR-PRESSO	0.00847947	0.0653119	0.899275	1.00852	0.887336	1.14624	12.4256	0.425		MR Egger	11	-0.312572	0.247996	0.239226	0.731563	0.449939	1.18946	Weighted median	11	0.0250577	0.0867649	0.772735	1.02537	0.865021	1.21545	Weighted mode	11	0.058674	0.162403	0.725402	1.06043	0.771332	1.45788
phylum.Proteobacteria.id.2375	Osteomyelitis	-0.0166194	0.0224424	0.473218	Inverse variance weighted	14	12.3775	13	0.496959	-0.0291405	0.11351	0.797393	0.97128	0.77754	1.21329	MR-PRESSO	-0.0291405	0.110759	0.796598	0.97128	0.781744	1.20677	14.7317	0.457		MR Egger	14	0.219579	0.354527	0.547261	1.24555	0.621702	2.49541	Weighted median	14	-0.034203	0.150725	0.820483	0.966375	0.719194	1.29851	Weighted mode	14	-0.0433895	0.289228	0.883053	0.957538	0.543201	1.68792
phylum.Tenericutes.id.3919	Osteomyelitis	0.0336612	0.0272865	0.245553	Inverse variance weighted	12	10.207	11	0.511871	0.046121	0.0956576	0.629701	1.0472	0.86817	1.26315	MR-PRESSO	0.046121	0.092145	0.626567	1.0472	0.874168	1.25449	12.9543	0.489		MR Egger	12	-0.316607	0.309204	0.329994	0.728617	0.397466	1.33567	Weighted median	12	0.0989804	0.140106	0.479897	1.10404	0.83893	1.45294	Weighted mode	12	0.136152	0.255166	0.604244	1.14586	0.69491	1.88944
phylum.Verrucomicrobia.id.3982	Osteomyelitis	0.000149089	0.023232	0.995006	Inverse variance weighted	12	7.41115	11	0.764878	-0.130746	0.0965133	0.175514	0.87744	0.726213	1.06016	MR-PRESSO	-0.130746	0.0792197	0.127089	0.877441	0.75125	1.02483	8.83084	0.754		MR Egger	12	-0.132345	0.267117	0.630985	0.876039	0.518978	1.47876	Weighted median	12	-0.0625596	0.132742	0.637436	0.939357	0.724166	1.21849	Weighted mode	12	0.0350326	0.205875	0.86797	1.03565	0.691783	1.55045
full name	abbreviation
standard error	se
p value	pval
single nucleotide polymorphism	snp
degree of freedom	df
inverse variance weighted	IVW
beta	b
odds ratio	or
lower limit of 95% confidence interval	lci95
upper limit of 95% confidence interval	uci95
weighted median	WM
